# Supplementary material for: Identification of Large Japanese field mouse Apodemus speciosus food plant resources in an industrial green space using DNA metabarcoding
Source: PLoS One. 2025 Apr 24;20(4):e0302189. doi: 10.1371/journal.pone.0302189 (PMC12021226; doi:10.1371/journal.pone.0302189)
Supplement: S1 Table — (XLSX) [file pone.0302189.s001.xlsx]

## Sheet: S1 table
	S1 Table. The vegetation at the study site and constructed rbcL local database
	Family names	Scientific names	Our vegetation survey		Environmental consultant survey					Bait for capture				Number of sequences in the constructed rbcL local database
			confirmed plants	Accession No.	confirmed plants	NCBI taxonomy ID	NCBI GI numbers containing the rbcL sequences	Accession Numbers from NCBI used in this study (Accession number under which the rbcL F3R3 region used in this study is registered)	number of sequences	NCBI taxonomy ID	NCBI GI numbers containing the rbcL sequences	Accession Numbers from NCBI used in this study (Accession number under which the rbcL F3R3 region used in this study is registered)	number of sequences
	Acanthaceae	Justicia procumbens	-		Confirmed	859317	1677621603,1677619035,1389385116,1000730193	KU569182, MH658695, MH657411	3					3
	Acoraceae	Acorus gramineus	-		Confirmed	55184	1917921626,1917921624,1917921622,1917921620,1917921618,1677618937,365824051,78059084,240253005,228551813,228551811,228551809,228551807,228551805,34539158,748990751,387571087,387571085,387571083,387571081,343184754,343184752,343184750,343184748,343184746,343184744,156622714,1679573	KP099646, D28866, FJ875021, FJ875019, FJ875020, FJ875018, MN489256, MN489255, MN489254, MN489253, MN489252, JF940691, JF940690, JF940689, JF940688, JF940687, JF940686, JN090001, JN090000, JN089999, JN089998, GQ248539, MH657362	23					23
	Actinidiaceae	Actinidia chinensis var. chinensis	-		Confirmed	1590841	585636684,585636683,585636675,585636674,585636673,585636672,585636671,585636670,451767002,451767000,451766852,451766850,451766702,451766700,451766560,451766559	KC519933, KC519932	2					2
	Adoxaceae	Sambucus racemosa subsp. sieboldiana	-		Confirmed	45463	1735647383,1735647381,1735647379,1735647377,1735647375,1735647373	MN206311, MN206310, MN206309, MN206308, MN206307, MN206306	6					6
	Adoxaceae	Viburnum awabuki	Confirmed	LC413480	Confirmed	453244	1436831292,371928180,343192951,343192949,343192947	HQ591704, JF944792, JF944791, JF944790	4					5
	Adoxaceae	Viburnum erosum	-		Confirmed	237937	1779937075,1770789567,371928218,332015240,400781428,343192913,343192911,343192909,343192907,343192905	HQ591723, MN641480, MN218778, JQ805455, JF944773, JF944772, JF944771, JF944770, JF944769	9					9
	Adoxaceae	Viburnum japonicum	-		Confirmed	237942	1540586897,371928238	HQ591733, MH036493	2					2
	Adoxaceae	Viburnum wrightii	-		Confirmed	349481	371928332	HQ591780	1					1
	Aizoaceae	Lampranthus spectabilis	-		Confirmed	188836	-	-	0					0
	Aizoaceae	Tetragonia tetragonoides	-		Confirmed	45318	1573386456,1336506078,1273878678,1273878676,1273878674,1273878672,1273878670,8927057,765199347,340512089	MK397903, MF975369, HM850395	3					3
	Alismataceae	Sagittaria trifolia	-		Confirmed	63789	1917078703,1917078701,1917078699,1694465496,1159729271,1159729249,1159728659,336445261,343191685,343191683,343191681,343191679,343191677,343191675,343191673,343191671,343191669,160347097,160347096,160347095,160347094,160347093,160347092,160347091,160347090,160347089,160347088,160347087,160347086,160347085,160347084,160347083,160347082,160347081,160347080,160347079,160347078,160347077,160347076,16…	JF781056, LC541699, LC541698, MK090658, JF944154, JF944159, JF944158, JF944157, JF944156, JF944155, JF944153, JF944152, JF944151, LC219116, LC218821, LC219127	16					16
	Altingiaceae	Liquidambar styraciflua	-		Confirmed	4400	1823526252,1338005798,1243024437,157689393,86373225,86373223,7008056,5001566,4007904,293084,825715536,291169157,133901451,133901450,133901449,133901448,133901447,133901446,133901445,133901444,133901443,133901442,133901441,133901440,133901439,133901438,133901437,133901436,133901435,133901434,133901433,133901432,133901431,133901430,208293659	M58394, AF119181, MT079215, EU002281, DQ352381, DQ352382, KY626909, MF349279, KP402758	9					9
	Amaranthaceae	Achyranthes japonica	Confirmed	LC413436	-	543011	1436831204	-	0					1
	Amaranthaceae	Achyranthes bidentata var. tomentosa	-		Confirmed	-	-	-	0					0
	Amaryllidaceae	Allium macrostemon	-		Confirmed	91198	1677620385,1785969394,519670626,519670624,519670622,290585623,290585621,402691427,379323701,379323699,379323567	MK751472, AB744224, KC704747, KC704746, KC704745, GQ436307, HQ690512, HQ690511, HQ690442, GQ436306, MH658086	11					11
	Amaranthaceae	Amaranthus blitum	-		Confirmed	338571	1360890336,1328841082,1328839986,1328838842,1328838524,1241374992,1241374960,1196573987,1154514092,1154514090,1033939051,824632443,340510825	MF135373, MF135357, HM849763, KX079623, KX079622, KX090208, MG249256, MG248684	8					8
	Amaranthaceae	Amaranthus hybridus subsp. Cruentus	-		Confirmed	117272	1722505324,1722505322,1497452505,1497452420,1328826766,1241375018,1154514058,1154514056,1154514054,1033939059	MF135386, MG836507, MG836506, KX079606, KX079605, KX079604, KX090212, MG246937	8					8
	Amaranthaceae	Amaranthus viridis	-		Confirmed	56196	1722505316,1653972546,1524092102,1524092100,1330056419,818945004,1273878370,1273878368,1273878366,1273878364,1273878362,1241374968,1092393747,1154514108,1154514106,1154514104,1154514102,1041571958,1033939065,824632449	KJ773261, MH767460, MH767459, MF135361, KY656739, KX090215, MK097156, KX079631, KX079630, KX079629, KX079628	11					11
	Amaranthaceae	Atriplex prostrata	-		Confirmed	190330	1597480853,1360890276,1328841090,1328839046,1328838021,1184798632,409975677,340510903,379033865,379032790,379031920,308513053	HM849802, MG249808, MG248786, MG248274, KX678307, JX572317, JN891439, JN891004, JN891977	9					9
	Amaranthaceae	Celosia argentea	-		Confirmed	46112	1677621605,1573382483,1524092106,1524092104,1487129457,1487129455,1487129453,1487129451,17135899,1241375112,1241375072,1092393732,290586441,34576622,349591077,349591076,349591075,349591074	MK397861, AY270072, MH767462, MH767461, MF135433, MF135413, GQ436716, JN407227, MH049890, MH049889, MH049888, MH049887, JN407228, JN407229, JN407226, MH658696	16					16
	Amaranthaceae	Chenopodium album	-		Confirmed	3559	1677620485,1681054756,1635918527,1635918525,1597481516,1559912378,1559912260,1559912256,1474771032,1474380237,1474380235,1474380233,1360890256,1378911429,1351233423,1328840690,1328840450,1328838766,1328837871,1328837193,1328828333,1328824822,1273877760,1273877758,1273877756,1273877754,1273877752,1273877750,1273877748,1273877746,1273877744,1273877742,1273877740,1273877738,1273877736,1273877734,127…	HM849888, MF418659, KY419707, JX848451, JF941259, MF065030, MF065038, MF065032, MF065027, MF065021, KX808557, MH092647, HQ590030, MF065036, MF065047, MF065046, MF065045, MF065042, MF065040, MF065039, MF065037, MF065035, MF065034, MF065031, MF065026, MF065024, MF065022, MF065017, MF065016, KX133184, GQ436505, JF941264, JF941251, JF941252, JF941253, JF941254, JF941255, JF941256, JF941257, JF941258,…	85					85
	Amaranthaceae	Chenopodium album var. centrorubrum	-		Confirmed	2478375	1635918527	-	0					0
	Amaranthaceae	Dysphania ambrosioides	-		Confirmed	330163	1677621599,1597481965,1571079846,1569641314,1569641312,1487129617,1487129615,1487129613,1424857192,1360890249,1338006958,1328840554,1328837407,1273877828,1273877826,1273877824,1273877822,1273877820,1273877818,1273877816,1273877814,1273877812,1273877810,1246456895,1246456894,1246456893,1246456892,1246456891,1246456890,1246456889,1246456888,1246456887,1246456886,1241375124,1241375052,1241375050,124…	MF135439, MF135402, MF135403, MF135359, MF135358, HM587599, MK182726, MF065077, MF065080, MF065078, MF065076, MF065075, MF065074, MF065072, MH049970, MH049969, MH049968, GQ436506, DQ006049, HM849889, MF065079, MF065073, HE963411, HE963409, HE963410, MK285083, MK285082, KY627489, MH658693, MG247967, MG436873, MG249540	32					32
	Amaryllidaceae	Lycoris radiata	-		Confirmed	228395	-	-	0					0
	Amaryllidaceae	Narcissus tazetta	-		Confirmed	54860	1899178337,1198277317,519670706,519670704,519670702,313756397,290586329	GQ436660, KX783931	2					2
	Amaranthaceae	Salsola komarovii	-		Confirmed	175695	1273877882,1273877880,1273877878,1273877876,1273877874,1273877872,1246456926,1246456925,1246456924,1246456923,1246456922,1246456921,1246456920,299474369,298497776,298497707	MF065106, MF065105, MF065103, MF065108	4					4
	Amaryllidaceae	Tristagma uniflorum	-		Confirmed	82527	1243024679,313756391,34539334,499068358	JX903142, MF349400	2					2
	Amaryllidaceae	Zephyranthes carinata	-		Confirmed	879247	-	-	0					0
	Anacardiaceae	Brucea javanica	-		Confirmed	210348	1508296570,1508296568,154814195,1567426077,46242867,290586015,619327918,619327070,530444997,291464167,46241846	AY510146, GQ436503, MH069753, MH069752, AB925874, AB925450, KF496805	7					7
	Anacardiaceae	Toxicodendron orientale	-		Confirmed	269718	46242869,46241848	AY510147	1					1
	Anacardiaceae	Toxicodendron succedaneum	Confirmed	LC413474	Confirmed	269721	1835927416,1436831280,1284845598,1114634240,1114634238,1114634236,46242863,332015204,972621572,972621568,972621564,972621561,972621557,972621555,972621551,972621548,972621544,972621541,972621537,972621533,972621530,972621526,972621523,972621519,972621516,874514824,874514822,874514820,874514818,756776321,756776319,756178387,756178385,756178383,756178381,756178379,756178377,756178375,756178373,3593…	AB983112, AB983111, AB983108, AB983107, AB983106, AB983104, AB983120, AB983119, AB983118, AB983117, AB983116, AB983114, AB983110, AB983109, AB983105, MT211614, AY510144, FN599460, FN599459, KR530145, KR530144, KR530143, KR530142, KY202651, KY202650, KY202649, KP094605, KP094604, HQ427194, MF786473, KJ688548, KJ688547, KJ688546, KJ688545, KJ688544, KJ688543, KJ688542, KJ688541	38					39
	Anacardiaceae	Toxicodendron sylvestre	-		Confirmed	269722	1835927505,46242865,331704291,756776549,756776547,46241847	MT211615, AY510145, KP094719, KP094718	4					4
	Anacardiaceae	Toxicodendron trichocarpum	-		Confirmed	269720	46242861,46241844	AY510143	1					1
	Apiaceae	Centella asiatica	-		Confirmed	48106	1917280009,1835710576,1780381392,1780381390,1780381388,1780381386,1780381384,1780381382,1780381380,1780381378,1780381376,1780381368,1780381366,1780381364,1780381362,1780381360,1780381358,1780381356,1780381354,1780381352,1780381350,1780381348,1780381346,1780381340,1780381338,1780381336,1780381334,1675951573,1496297639,1508296578,1508296576,1575793319,1567425622,1524092674,1524092672,1338006494,123…	MN854377, D44559, MH767746, MH767745, MN886300, GQ436636, GQ436635, MH069757, MH069756, KX344623, JF950022, KX344686, KX344687, JX011627, JX011626, JN407391, JN407389, MK905038, MK905037, MK905036, MK905035, MK905034, MK905033, MK905030, MK905029, MK905028, MK905027, KX807136, KY627257, JQ025030, MH549769, MH749082, LC461755, KF496513, JN407390	35					35
	Apiaceae	Cryptotaenia canadensis	-		Confirmed	54828	-	-	0					0
	Apiaceae	Cyclospermum leptophyllum	-		Confirmed	48034	-	-	0					0
	Apiaceae	Glehnia littoralis	-		Confirmed	48119	1811916342,1631970622,1316024958,1316021330,1316021042,1251773356,1184800454,1073523710,1063823706,1043644102,1375000	MH142518, KU866532, KT153022, KX527176, MK749922, MG223306, MG221492, MG221348, KX679218	9					9
	Apiaceae	Oenanthe javanica	-		Confirmed	49556	1677621255,1870080684,1508296678,924863678,530444647,1375043	MT622521, KP974258, MH069807, KF496630, MH658521	5					5
	Apiaceae	Osmorhiza aristata var. aristata	Confirmed	LC413485	-	2283354	1436831302	-	0					1
	Apiaceae	Torilis japonica	-		Confirmed	49576	1677620381,1775898707,1775898705,1775898703,1682365950,1597484526,1316022912,1184799550,1063823944,1053085257,241993377,817992412,379034941,379034939,379031271,1375084	KX527295, MK936598, KU743121, MH658084, FJ395562, JN890679, JN892514, JN892515, MN623854, MN623853, MN623852, MG222283, KX678766	13					13
	Apiaceae	Torilis scabra	-		Confirmed	79188	1679376718,1781316952,1682365938	MN105615, MH713936, MK932714	3					3
	Apocynaceae	Catharanthus roseus	-		Confirmed	4058	1836473556,1829649447,1717456769,1675951565,1496297641,1508296574,1562121224,1378911383,371436996,218854210,960111497,960111485,960111484,960111471,960111469,474452054,528786653,526849826,387865552,379133865,400530035,400530033,121490489,1552259	KC561139, EU916735, X91757, MN989917, MN125628, JN114847, MH069755, MH092624, KF432050, MH549765, MH749083, MK182376, JQ025029, KF381114, JQ412337	15					15
	Apocynaceae	Nerium oleander var. indicum	Confirmed	LC413466	-	2283350	1436831264	-	0					1
	Apocynaceae	Trachelospermum asiaticum var. asiaticum	Confirmed	LC413458	-	2283370	1436831248	-	0					1
	Apocynaceae	Vinca major	-		Confirmed	185238	1849795412,1388165020,1316027180,1316024860,1184799962,340512231	MG963228, HM850466, MT271143, MG224404, MG223257, KX678972	6					6
	Apocynaceae	Cynanchum rostellatum	-		Confirmed	137761	1677621057,1874901455,1874901453,1874901451,1874901449,1874901447,1560755569,1063823708,633894339	KX527177, HG530561, MG773023, MH658422	4					4
	Apocynaceae	Tylophora aristolochioides	-		Confirmed	228710	-	-	0					0
	Aquifoliaceae	Ilex crenata	-		Confirmed	4296	1241192534,18542622,7240286,8452684	KX897082, L01928	2					2
	Aquifoliaceae	Ilex crenata f. bullata	-		Confirmed	-	-	-	0					0
	Aquifoliaceae	Ilex integra	-		Confirmed	53204	1702159762,1341138175,1206483736,1206483734,18542688,18542680,229915021,229915019,3445303	X98726, FJ394619, MK335537, FJ394618, KY682268, KY682267	6					6
	Aquifoliaceae	Ilex macropoda	-		Confirmed	58305	1241192378,18542710,392050654,22796837	KX897004, AB729081	2					2
	Aquifoliaceae	Ilex opaca	Confirmed	LC413404	Confirmed	101729	156142277,1436831140,874509665,874509087,1338006986,1338005922,1338005836,1316021378,154819520,156535643,156535404,156143141,156142997,18542744,240253173,229915049,156535529,151547489	FJ394633, EF590536, KY627503, KY626971, KY626928, GQ248624, KP643980, KP643690, MG221516	9					10
	Aquifoliaceae	Ilex pedunculosa	-		Confirmed	53208	1241192384,1241192376,18542750,392050678,3445317	X98728, KX897007, KX897003, AB729093	4					4
	Aquifoliaceae	Ilex rotunda	Confirmed	LC413405	Confirmed	53211	1341138197,1341138195,1436831142,1241192502,1241192392,1206483732,1206483730,18542776,18542770,332015118,331704146,229915057,756775623,756775621,756177855,756177853,756177851,383292295,349591085,349591084,349591083,3445295	X98720, KX897066, KY682266, KY682265, JN407236, JN407237, HQ427138, KP094256, JN407234, JN407235, KP094255, KJ688282, KJ688281, KJ688280	14					15
	Araceae	Lemna perpusilla	-		Confirmed	161103	17232957,1331045957	AY034229, MG226878	2					2
	Araceae	Pinellia ternata	-		Confirmed	199225	1677619279,1827870338,1588040994,1588040992,1588040990,171770736,573017037,573017035,290586381,223558144,946719847,946719845,946719843,946719841,946719839,827505691,387571041,387571039,387571037,387571035,387571033,373882199,323482820,323482819,323482818,323482817	EU193198, JQ237203, KF022499, KF022498, KR270823, MT193722, KT025699, KT025698, KT025697, KT025696, KT025695, MH536969, MH536968, MH536967, GQ436686, JN089978, JN089977, JN089976, JN089975, JN089974, MH657533	21					21
	Araceae	Spirodela polyrhiza	-		Confirmed	29656	1789854241,17232943,1597484376,1331047367,1159729277,1159729241,1159729221,1159729127,1159728993,1159728951,1159728897,294985533,294985531,294985529,294985527,294985525,294985523,294985521,294985519,817992372,672374520,507914151,404244171,379035684,379035674,379034359,379033072,379032896,209417452	MN419335, AY034222, JN160603, KM360996, AM905731, HE963692, KC584885, LC219130, LC219102, LC219055, LC218988, LC218967, LC218940, GU454401, GU454399, GU454398, GU454397, GU454396, GU454395, GU454394, JN892888, JN892883, JN892224, JN891492, GU454400, MG227583, JN891580	27					27
	Araceae	Wolffia globosa	-		Confirmed	161118	1829529736,17233013,1441040730,294985693,294985691,294985689,294985687,294985685,294985683,294985681,322227687,322227686	MN881100, AY034257, GU454481, GU454480, GU454479, GU454478, GU454477, GU454476, GU454475	9					9
	Araliaceae	Aralia cordata	-		Confirmed	29746	1552054911,557952783,309243467,1374962	MH778959, KF412438	2					2
	Araliaceae	Aralia elata	-		Confirmed	82095	1316025184,1316020726,1151010312,1151010310,1151010308,1151010306,1151010304,1151010302,1151010300,1151010298,1043644014,557952785,309243503	KT153023, KF412439, MG223419, MG221190, KX271148, KX271146, KX271145, KX271144, KX271143, KX271142, KX271141, KX271147	12					12
	Araliaceae	Aralia elata f. canescens	-		Confirmed	-	-	-	0					0
	Araliaceae	Dendropanax trifidus	Confirmed	LC413441	Confirmed	96665	1436831214,975853881,392050652,344217682	AB665989, AB729080	2					3
	Araliaceae	Eleutherococcus divaricatus	-		Confirmed	230593	557952799	-	0					0
	Araliaceae	Fatsia japonica var. japonica	Confirmed	LC413465	-	2283372	1436831262	-	0					1
	Araliaceae	Hedera rhombea	-		Confirmed	85360	612407631,612407629,612407627,612407625,612407623,612407621,612407619,612407617,612407615,612407613,557952791,309243426,27085330	KF412442, AB817840, AB817839, AB817838, AB817837, AB817836, AB817835, AB817834, AB817833, AB817832, AB817831	11					11
	Araliaceae	Hydrocotyle maritima	-		Confirmed	1138479	-	-	0					0
	Araliaceae	Hydrocotyle ramiflora	-		Confirmed	1138480	-	-	0					0
	Araliaceae	Hydrocotyle sibthorpioides	-		Confirmed	4049	1677619039,1042766051,1375004	KT589392, MH657413	2					2
	Arecaceae	Trachycarpus fortunei	Confirmed	LC413481	Confirmed	14027	1914010589,1783652531,1783652529,1783652527,1783652525,315259752,1488097784,1649117961,1436831294,566141099,290586531,13242752,13236705,599079572,404244205,12584246,11559113	MG437552, AJ404752, AY012460, MT712077, AB917051, HE963709, KF746460, GQ436761, MK890780, MK753553, MK753552, MK753551, MK753550, HQ619730	14					15
	Aristolochiaceae	Aristolochia debilis	-		Confirmed	158541	1251775485,1096997460,528271607	MF539928, KU853430, JX944485	3					3
	Aristolochiaceae	Aristolochia kaempferi	-		Confirmed	431267	-	-	0					0
	Asparagaceae	Aspidistra elatior	Confirmed	LC413477	Confirmed	39526	1320890330,1320890328,1436831286,313756318,57977160,57977156,1865656	HM640447, Z77269	2					3
	Asparagaceae	Chlorophytum comosum	-		Confirmed	34182	1925243941,1198277147,1198277145,37722379,7240145,884463287,340511081,167888802,37721941,215433598,215433597	L05031, HM849891, MT076065, AY149375, EU311207, KX783846, KX783845	7					7
	Asparagaceae	Liriope muscari	-		Confirmed	39529	1869442721,1869442817,1320890350,1777432978,1248817334,519670996,313756350,691425321,691425319,691425317,691425315,40363608,1869951	KF671517, KF671516, KF671515, KF671514, Z77271, MT555117, MT555118, MK210628, HM640463, KC704932	10					10
	Asparagaceae	Liriope spicata	Confirmed	LC413397	Confirmed	100521	1677620859,1869442913,1320890388,1616235963,1436831126,1243025019,519671000,519670998,313756352,290585603,691425323,372480302,317017565,40363630,40363604	KF671518, MT555119, MH680945, HM640464, JQ273924, HQ644052, KC704934, KC704933, GQ436297, MH658323, MF349570	11					12
	Asparagaceae	Ophiopogon jaburan	-		Confirmed	100505	1869443149,313756354,5725124,40363602,40363600	MT555121	1					1
	Asparagaceae	Ophiopogon japonicus var. japonicus	-		Confirmed	100507	5725126	-	0					0
	Asparagaceae	Ophiopogon japonicus var. umbrosus	-		Confirmed	100508	5725128	-	0					0
	Asparagaceae	Polygonatum odoratum var. pluriflorum	-		Confirmed	928067	1699896279,519671048,313756342	HM640459, KC704958, LC364358	3					3
	Asparagaceae	Rohdea japonica	-		Confirmed	100496	1496297553,313756322,290585615,5725116	HM640449, GQ436303, MH749039	3					3
	Asparagaceae	Yucca gloriosa var. recurvifolia	-		Confirmed	1182952	817992456	-	0					0
	Aspleniaceae	Asplenium incisum	-		Confirmed	78463	1678602532,1678602372,1678602352,1678602350,1678602312,1748288266,1748288264,1748288262,51457991,313473256,3868904	MK774622, MK774621, MK774620, AB574858, AB014697, MK826723, MK826643, MK826632, MK826613, MK826633	10					10
	Asteraceae	Achillea millefolium	-		Confirmed	13329	1677621297,1782796498,170664879,1597480495,1519498629,1407719700,1391724319,874509897,1316027134,1316027060,1316026434,1316026076,1316025956,1316025834,1316025826,1316025430,1316025222,1316024504,1316023006,1316022658,1316022550,1316022040,1316021418,1316021122,1316021084,1316021024,1316020910,1316020830,1243024555,1184800048,1184799054,1184798876,1184798458,320337831,315140257,313663810,289108,9…	MH360736, JX848399, EU384938, KM360610, MN601429, L13641, HM849740, JQ230995, HQ589934, KJ746261, HE574579, JN890717, JN892238, JN892857, JN892863, KJ204287, KJ204288, KJ593179, KJ593180, KT695526, MF349338, MH658542, KP644096, MG224044, MG223865, MG223805, MG223740, MG223542, MG223438, MG223079, MG222330, MG222156, MG222102, MG221847, MG221536, MG221369, MG221339, MG221282, MG221242, KX679015, K…	44					44
	Asteraceae	Ambrosia artemisiifolia	-		Confirmed	4212	-	-	0					0
	Asteraceae	Ambrosia trifida	-		Confirmed	4214	1597480621,1563988801,1563988799,1465713477,1316025110,1316023938,1316023368,1316021118,154819482,1140338527,1140338522,1140338517,156535581,156535332,156143069,154819389,240253023,930159752,34765357,67079009,34733059,156535495,151547465	AY215082, MG029118, DQ006056, KX272474, KX272473, KX272472, MG222796, MG223382, MG222511, MG221386, GQ248548, MK525168, KT695572	13					13
	Asteraceae	Artemisia indica var. maximowiczii	Confirmed	LC413432	-	1242858	1436831196	-	0					1
	Asteraceae	Aster microcephalus var. ovatus	Confirmed	LC413412	-	2283359	1436831156	-	0					1
	Asteraceae	Aster yomena	-		Confirmed	212788	-	-	0					0
	Asteraceae	Bidens biternata	-		Confirmed	468846	1649117991,1551352919	MK903548	1					1
	Asteraceae	Bidens frondosa	Confirmed	LC413425	Confirmed	51269	1909392258,1677621245,1436831182,1409006576,874509833,874509727,1316027372,1316021694,1241375196,1241375182,1241375032,1241375004,320337942,320337939,315140335,315140333,314910868,314910866,313663892,313663890,642988935,642988933,685846734,685846732,320338999,320338998	MT178455, MF135379, MF135475, MF135468, MF135393, HQ589975, HQ589974, KP644064, MH658516, KJ593251, MF688979, KP644011, MG224500, MG221674, KJ593250, KJ841136, KJ841135	17					18
	Asteraceae	Bidens pilosa	-		Confirmed	42337	1677621601,1860558274,1825509958,1820101925,1524245786,1524092160,1524092158,1409006516,1389385098,399139387,1241375042,1241374996,1241374914,1241374900,1123903003,340510929	MF135334, MF135398, MF135375, MH767488, MN433104, MN729611, MF135327, MF688949, HM849815, MH028868, KU958561, MH658694	12					12
	Asteraceae	Carpesium glossophyllum	-		Confirmed	1161923	-	-	0					0
	Asteraceae	Centaurea cyanus	-		Confirmed	41522	1316027304,379035512,379032742,379031730,342196489,264160449	AB530955, HE574606, JN891415, JN890909, MG224466, JN892802	6					6
	Asteraceae	Centipeda minima	-		Confirmed	397370	1563988811,399139434,313770790,290585907,290585905	GU724224, GQ436449, GQ436448, JQ933259	4					4
	Asteraceae	Conyza bonariensis	-		Confirmed	91242	1860558290,1559912382,1559912322,1487129501,1474771038,1353874794,1330236650,818945274,1238789775,1102312118,409975981,340511121	KX792499, MF276802, MH049912, KY794579, HM849911, JX572469, MH598931, MH598901, MF694966	9					9
	Asteraceae	Conyza sumatrensis	-		Confirmed	212787	-	-	0					0
	Asteraceae	Coreopsis lanceolata	-		Confirmed	159666	1597481649,1316027316,1316023172,1316021254,1241375146,1241375034,1241375008,340511129	MF135381, MF135450, MF135394, HM849915, MG224472, MG222413, MG221454	7					7
	Asteraceae	Coreopsis tinctoria	-		Confirmed	41554	1338006272,1316022840,1316022814,313770786,424949738,264160467	AB530959, JX848408, GU724222, MG222247, MG222234, KY627146	6					6
	Asteraceae	Cosmos bipinnatus	-		Confirmed	51277	1820345500,1560755565,1316027344,1316027098,290585957,290585955,694179337,545698889,264160471	MN518845, AB530960, KM218349, MG773021, GQ436474, GQ436473, MG224486, MG224363, KF613038	9					9
	Asteraceae	Crassocephalum crepidioides	-		Confirmed	189211	1679377022,1675951627,1540625732,1487129529,1487129527,1487129525,1409006552,1409006520,1378911453,399139480,1241374952,1053085253,308320511	MF135353, JQ933283, GU817753, MF688967, MF688951, MH049926, MH049925, MH049924, MH092659, KU743119, MG707328, MH714088, MH549796	13					13
	Asteraceae	Eclipta prostrata	-		Confirmed	53719	1677621597,1677621579,1677621229,1779936143,1597481988,1567425742,1563988813,1524092172,1524092170,1487129537,1487129535,1487129533,1487129531,1409006550,1409006542,1316027066,1316025414,1316023998,1316021996,399139549,1241375190,1241374998,1188501446,1188501444,1188501442,1188501440,1188501438,1188501436,1188501434,1160547718,1047609707,290585921,290585919,674651425,34765383,67079023,399573344,3…	JQ933318, KU361242, MF688962, MH767495, MH767494, AY215108, MF135472, MF135376, KX499411, MH049930, MH049929, MH049928, MH049927, GQ436456, GQ436455, DQ006063, KX499410, MF688966, KX499416, KX499415, KX499414, KX499413, KX499412, KX424980, JF950000, MK244686, MH658683, MH658692, MH658508, LC461823, MG224347, MG221825, MG223534, MG222826	34					34
	Asteraceae	Erechtites hieraciifolius	-		Confirmed	189215	1597482107,1487129543,1487129541,1487129539,874509236,874509214,1338005618,1316027578,1316026300,1316025810,1316024446,1316024002,1316023668,1316022346,1316021536,1316020972,1316020790,818945442,685847074,384588822,384588820,384588818,384588816,384588814	KJ773481, MH049933, MH049931, MH049932, KP643765, MG224603, MG223977, MG223732, MG223050, MG222828, MG222661, MG222000, MG221595, MG221313, MG221222, JQ590639, JQ590638, JQ590637, JQ590636, JQ590635	20					20
	Asteraceae	Erigeron annuus	-		Confirmed	91248	1677620491,1597482114,1563988815,874509411,874509113,1316025474,1316025420,1316024420,1316024164,1243024993,1184800164,1140338547,1140338540,188037544,188037542,188037540,320338235,315140519,313770824,313664118,930159750,825715484,642989233,642989231,685847075,540344328,404243715,404243713,404243711,320339073	EU676917, EU676916, EU676915, GU724241, KX272477, AB851488, HQ590088, KX272478, MH658139, KJ841309, KP402732, MG223537, KX679073, MG223037, MG223564, KP643853, KP643703, MG222909, MF349557, KJ593400, KJ593399	21					21
	Asteraceae	Erigeron canadensis	Confirmed	LC413453	Confirmed	72917	1677621081,1860558292,1819719353,1649117975,1597481635,1571071710,1524092178,1487129509,1487129507,1487129505,1487129503,1436831238,1338005520,1316026904,1316026492,1316025862,1316025144,1316024516,1316022490,1316022048,1243024961,1184800350,1140338512,1140338508,1140338503,1140338498,320338120,315140441,314910940,313664032,817991840,607344724,685847077,694179313,340511123,320339037	MK737940, MH767498, KM218337, MH049916, MH049915, MH049914, MH049913, HQ590045, KX272471, KX272469, KX272468, HM849912, MK890787, KJ841310, KY626770, MH658434, MG224266, MG224073, MG223758, MG223399, MG223085, MG222072, MG221851, MF349541, KX679166, KJ204321	26					27
	Asteraceae	Erigeron philadelphicus	Confirmed	LC413469	Confirmed	72930	1782796532,1597482118,1436831270,1409006558,874509809,1316025524,1316025074,1316021474,1184800432,320338241,320338238,315140523,315140521,314911006,314911004,313664122,313664120,825715482,748993206,685847079,424949746,320339075,320339074	MN601446, JX848412, HQ590090, MF688970, HQ590089, KJ841311, KP644052, MG223589, MG223364, MG221564, KX679207, KP402731	12					13
	Asteraceae	Euchiton japonicus	-		Confirmed	320627	1735647177,1735647175,1735647173	MN206208, MN206207, MN206206	3					3
	Asteraceae	Eupatorium makinoi	-		Confirmed	103754	-	-	0					0
	Asteraceae	Farfugium japonicum var. japonicum	Confirmed	LC413414	-	2283361	1436831160	-	0					1
	Asteraceae	Galinsoga quadriradiata	-		Confirmed	183030	1597482297,399139588,1241375156,1241374928,1092182105,320338288,315140557,314911036,313664154,308320528,34765395,340511331,404243777,404243775,404243773,320339090,34733097	MF135455, MF135341, AY215120, KX752097, GU817762, JQ933338, HM850016, HE963495, HE963494, HE963493, HQ590106	11					11
	Asteraceae	Gamochaeta calviceps	-		Confirmed	1906824	-	-	0					0
	Asteraceae	Gamochaeta coarctata	-		Confirmed	857092	-	-	0					0
	Asteraceae	Gamochaeta pensylvanica	-		Confirmed	125697	-	-	0					0
	Asteraceae	Helianthus debilis subsp. cucumerifolius	-		Confirmed	74139	-	-	0					0
	Asteraceae	Helianthus tuberosus	-		Confirmed	4233	-	-	0					0
	Asteraceae	Hemisteptia lyrata	-		Confirmed	243805	-	-	0					0
	Asteraceae	Hypochaeris glabra	-		Confirmed	58647	-	-	0					0
	Asteraceae	Hypochaeris radicata	-		Confirmed	58656	-	-	0					0
	Asteraceae	Ixeridium dentatum subsp. dentatum	-		Confirmed	647689	1699896337	LC364387	1					1
	Asteraceae	Ixeris japonica	-		Confirmed	1519174	-	-	0					0
	Asteraceae	Ixeris stolonifera	-		Confirmed	268077	-	-	0					0
	Asteraceae	Lactuca indica var. laciniata	-		Confirmed	137759	692189601,692189600	-	0					0
	Asteraceae	Lapsanastrum apogonoides	-		Confirmed	1495213	-	-	0					0
	Asteraceae	Lapsanastrum humile	-		Confirmed	2710671	1811401144	MK358416	1					1
	Asteraceae	Leucanthemum vulgare	-		Confirmed	99072	1832108760,1597482821,1316025696,1316024880,1316024696,1316024690,1316024294,1316024256,1316023506,1316022768,1316022282,1316022148,1316022050,1316021758,1184800144,1184799502,1184798866,1184798206,1184797728,320338440,315140637,314911116,313664260,817992080,642989439,642989437,685847210,340511543,379035986,379034827,379033867,379033220,41056413,320339133,342196455,342196453,264160458	MN989913, KM360850, AY395546, AB530957, HQ590159, HM850122, HE574589, KJ841377, JN891654, MG223172, MG222955, MG222580, HE574588, JN891978, JN892458, JN893039, MG223675, MG223267, MG223175, MG222974, MG222211, MG221968, MG221901, MG221852, MG221706, KX679063, KX678742, KX678424, KX678094, KX677855, KJ593503, KJ593502	32					32
	Asteraceae	Paraprenanthes sororia	-		Confirmed	1442805	574453773	KF196052	1					1
	Asteraceae	Petasites japonicus var. japonicus	Confirmed	LC413471	-	2283373	143683127	-	0					1
	Asteraceae	Pertya scandens	-		Confirmed	418283	170665019	EU385008	1					1
	Asteraceae	Picris japonica	-		Confirmed	1385653	1351233357	MF158757	1					1
	Asteraceae	Pseudognaphalium affine	-		Confirmed	318063	1775898841,1775898839,1775898837,1775898835,1775898833,1775898831,1775898829,1524092180,290585961	MH767499, GQ436476, MN609664, MN609663, MN609662, MN609661, MN609660, MN609659, MN609658	9					9
	Asteraceae	Senecio vulgaris	-		Confirmed	76276	1820415902,315259756,1732447100,1597484153,1316023856,1316022500,1316022124,241993413,825715560,607344896,685847587,340511993,404244113,379036904,379035053,379031856,379031800	MK654722, HM850347, FJ395580, HE963663, KJ841566, JN890944, JN890972, JN892571, JN893498, KP402770, MG221889, MG222755, HQ619732, MG222077, KJ204407	15					15
	Asteraceae	Solidago canadensis var. scabra	Confirmed	LC413416	Confirmed	59294	1436831164,1338007178,1316027096,1316024136,1316020816,188037748,188037746,188037744,188037742,748993129,685847611	EU677019, EU677017, EU677016, KY627599, KJ841578, MG224362, MG222895, MG221235	8					9
	Asteraceae	Solidago virgaurea subsp. asiatica	-		Confirmed	2163627	1379010363	LC376986	1					1
	Asteraceae	Sonchus asper	-		Confirmed	50193	1832703684,1832703596,1631970634,1597484300,1316025800,1316025234,1316023298,1316023036,1316021948,1241374890,1184799164,188037778,188037776,188037774,685847633,340512043,404244159,404244157,404244155,317017607,379035984,379034053,379032404,379032402	MK371016, MK371015, HM850372, MF135322, MK749928, EU677034, EU677033, EU677032, HQ644073, JN891245, JN891246, JN892071, JN893038, MG223727, MG223444, MG222476, MG222345, MG221801, KX678573, KJ841589	20					20
	Asteraceae	Sonchus oleraceus	-		Confirmed	50207	1860558394,1832703508,1690434306,1782796590,170665039,1653972530,1597484302,1487129577,1487129575,1465189064,1351233447,1316026850,1316025198,1316023322,1139417880,188037782,188037780,320338797,315140857,314911326,1039726836,817992358,574453717,574453715,340512045,379036520,379033823,379032776,379032652,320339238	MK371006, MH908962, MN601475, EU385018, MG878405, KM360989, HM850373, KX298983, MH049949, MH049950, EU677036, EU677035, KF196024, KF196023, MF158802, JN891370, JN891432, JN891956, JN893306, MK097148, MG224239, MG223426, MG222488	23					23
	Asteraceae	Symphyotrichum subulatum var. squamatum	-		Confirmed	1053329	340510899	-	0					0
	Asteraceae	Symphyotrichum subulatum var. subulatum	-		Confirmed	573917	1316021520	MG221587	1					1
	Asteraceae	Taraxacum japonicum	-		Confirmed	131536	-	-	0					0
	Asteraceae	Taraxacum laevigatum	-		Confirmed	170732	404244189	HE963701	1					1
	Asteraceae	Taraxacum officinale	-		Confirmed	50225	1860558406,1820736231,315259758,1782796598,1699896309,1575793414,1563988841,1519498653,1485737842,1485737840,1485737838,1485737836,1485737834,1485737832,1485737830,1485737828,1485737826,1485737824,1485737822,1485737820,1485737818,1485737816,1485737814,1485737812,1485737810,1485737808,1485737806,1485737804,1485737802,1485737800,1485737798,1485737796,1485737794,1485737792,1485737790,1485737788,1485…	KM361005, AY395562, JX848432, MN601479, KU361241, KX198561, KJ667648, MG564391, MG564376, MG564361, MG564387, MG564386, MG564385, MG564372, MG564371, MG564370, MG564381, MG564366, MG564382, MG564367, MG564393, MG564378, MG564363, MG564390, MG564388, MG564383, MG564379, MG564375, MG564373, MG564368, MG564364, MG564360, FJ395571, JX520956, MG564380, MG564365, MG564384, MG564369, MG564392, MG564377,…	64					64
	Asteraceae	Taraxacum platycarpum var. longeappendiculatum	-		Confirmed	170731	1820736226,1820736221	LC530258, LC530255	2					2
	Asteraceae	Xanthium orientale subsp. italicum	-		Confirmed	-	-	-	0					0
	Asteraceae	Xanthium strumarium var. canadense	-		Confirmed	552636	1487129605,1487129603,1487129601,1140338562,1140338556,1140338552,1137166458	MH049964, MH049963, MH049962, KX214126, KX272481, KX272480	6					6
	Asteraceae	Youngia japonica	-		Confirmed	89039	1890160566,1890160564,1677620261,1811401231,170665061,1675952123,1409006544,1338006006,313770792,825715542,825715534,825715434,825715406,692189789,692189788,692189783,514218527,514218525,514218523,514218521,514218519,694179327,317017631,379987968,379987967	MK358417, EU385029, KM218344, GU724225, HQ644085, KY627013, MH658024, MH550045, KP402707, MF688963, KP402761, KP402757, KP402693	13					13
	Athyriaceae	Anisocampium niponicum	-		Confirmed	65715	1304379113,163860082,313473366,373222129,163658527,73760002,11994891	EU329042, AB232413, MG183205, AB574913, D43891, JF832057	6					6
	Athyriaceae	Athyrium iseanum	-		Confirmed	208737	163860068,163860066,313473348,313473346,270052164,163658520,163658519	EU329034, FJ821338	2					2
	Athyriaceae	Deparia japonica	-		Confirmed	208735	1547242011,1699896378,313473430,354992610,354992520	LC421957, AB574945, LC364408	3					3
	Aucubaceae	Aucuba japonica var. japonica	Confirmed	LC413401	-	2283351	1436831134	-	0					1
	Begoniaceae	Begonia grandis	-		Confirmed	79767	1677621623,1677619047,32812180,340510919,5688898	HM849810, MH658705, MH657417	3					3
	Berberidaceae	Nandina domestica	Confirmed	LC413429	Confirmed	41776	1677618753,1436831190,1243024725,68525453,290586443,241992466,224830599,270156227,270155989,114054449,766947118,317017573,904135,904133,22595014,904137	FJ026458, DQ923117, FJ449859, HQ644056, GQ436717, GU135152, MH657270, GU135271	8					9
	Betulaceae	Alnus japonica	-		Confirmed	109063	1315147365,268321035,343184802,343184800,343184798,343184796,343184794,343184792,343184790	FJ844577, MF136507, JF940715, JF940714, JF940713, JF940712, JF940711, JF940710, JF940709	9					9
	Betulaceae	Alnus sieboldiana	Confirmed	LC413497	-	253221	1436831326	-	0					1
	Betulaceae	Carpinus tschonoskii	-		Confirmed	139404	1677620069,1735648251,1735648249,1735648247,1486934044,661916384	KF418948, MF977772, MH657928, MN245291, MN245290, MN245289	6					6
	Bignoniaceae	Catalpa ovata	-		Confirmed	265497	1677621445,1830462200,1316020998,1063823454,766946754,766946752,545698839	MT186670, KX527050, MH658616, MG221326, KF613013	5					5
	Blechnaceae	Struthiopteris nipponica	-		Confirmed	872459	313475192,313475198,313475196	AB575051, AB575053	2					2
	Boraginaceae	Bothriospermum zeylanicum	-		Confirmed	2059433	-	-	0					0
	Boraginaceae	Symphytum officinale	-		Confirmed	278672	1679376960,1812619457,1597484473,1316027424,544196865,544196863,544196861,544196859,544196849,544196847,544196845,544196843,379037182,379037178	MH714057, KF170563, KF170562, KF170561, KF170560, JN893637, JN893635, MN167261, MG224526	9					9
	Boraginaceae	Trigonotis peduncularis	-		Confirmed	203766	1677620165,1559933750,1220516328,1063823628,402478589	AB744074, KX527137, MH657976, MH215243, MF521307	5					5
	Brassicaceae	Brassica juncea var. juncea	-		Confirmed	660055	-	-	0					0
	Brassicaceae	Brassica napus	-		Confirmed	3708	1878883572,1812619439,315259766,1775898797,1775898795,1775898793,1597480992,731187353,1328826436,1240945923,1240945835,1240945747,1240945659,1102152738,1049058327,1049058239,1049058150,1049058061,1049057971,1049057882,1049057705,1049057615,8745520,8347754,262400725,1009024842,908266665,808178755,730042937,665516869,673539816,340510941,387392223,349806549,349806547,284506694,11967655,58761172,5876…	JN847837, HM849821, KX681666, GQ861354, KU739562, KP161617, KM025246, JF807907, AF267640, KM454973, KJ872515, JF807908, MN167252, KM892692, MG246772, HQ619737, MN609759, MN609758, MN609757	19					19
	Brassicaceae	Capsella bursa-pastoris	-		Confirmed	3719	1229076566,1229076564,1229076562,1229076560,1229076558,1677620161,1830462279,315259768,1779767768,1775898761,1775898759,1775898757,1682365954,1635918563,1635918561,1635918559,1635918557,1635918555,1597481075,1559933730,731187393,731187391,731187389,731187363,731187337,731187325,1328840922,1328840082,1328838588,1328827669,1284846244,1184799002,1184798708,1139417890,597518566,85679363,315140347,314…	DQ310539, JN847826, KM218338, MT040199, AP009371, JX848437, FN594844, KM360691, D88904, KF724308, HQ589982, KX298988, JF949997, MK965410, KJ841146, MH657974, KM892712, KM892711, KM892710, KM892697, KM892684, KM892678, KX678492, JN892480, JN890699, KJ204310, HQ619738, MN609741, MN609740, MN609739, MK936600, MH215233, MG249724, MG249304, MG248557, MG247010, MF786711, KX678345, JN965329	39					39
	Brassicaceae	Cardamine flexuosa	-		Confirmed	50462	1635918569,1635918567,1635918565,731187395,731187367,731187343,731187341,731187329,1184797894,379036076,379035316,379033905,379033903,93102177,1944439	D88905, KM892686, KM892713, KM892699, KM892687, KM892680, KX677938, JN893084, JN892704, JN891997, JN891996	11					11
	Brassicaceae	Cardamine scutata	-		Confirmed	93390	1771904348,93102178	LC439221	1					1
	Brassicaceae	Hesperis matronalis	-		Confirmed	264418	1597482508,1485528756,1328840844,1328839978,1328839676,1328838528,1328832571,1214618252,315140587,314911070,313664200,930159646,817992010,685847169,320339110,320338347	LN877374, KY912026, KM360815, MG249685, MG249252, MG249101, MG248527, KT695519, KJ841356, MG247442, HQ590129	11					11
	Brassicaceae	Lepidium virginicum	-		Confirmed	59292	1597482813,731187379,1338005986,1328838622,1328837591,1243025041,1243024295,340511539,134286819,1944441	AP009374, HM850120, D88906, MG248574, KM892705, KY627003, MG248059	7					7
	Brassicaceae	Raphanus sativus var. raphanistroides	-		Confirmed	282304	1134378505,1240945043	KX545461, KX681659	2					2
	Brassicaceae	Rorippa dubia	-		Confirmed	1425330	731187347,731187311	KM892689, KM892671	2					2
	Brassicaceae	Rorippa indica	-		Confirmed	50499	1229076660,1229076658,1229076656,1229076654,1229076652,1679376770,1677619353,1559933738,731187371,731187309,731187307,1328833643,387392205,1944443	JN847831, D88907, MH657570, KM892701, KM892670, KM892669, MH713962, MH215237, MG247546	9					9
	Brassicaceae	Rorippa palustris	-		Confirmed	50498	1735648029,1735648027,1735648025,1635918577,1635918575,1635918573,1635918571,1597483832,1563988833,731187331,731187313,1328838562,1328831552,1184799080,685847497,359388871,379034027,379034013,379033751	MG247353, KM892681, KM892672, KJ841521, MN206634, MN206633, MG248544, KX678531, JN965821, JN892058, JN892051, JN891920	12					12
	Brassicaceae	Sisymbrium orientale	-		Confirmed	203583	1328839086,1328832274,1328826048,1196575031,1196575029,1196575027,747744568,733452207,664818862	LC003311, AB856328, KX283049, MG248806, MG247429, MG246578	6					6
	Cabombaceae	Cabomba caroliniana	-		Confirmed	4426	1485738984,1307563483,1345606806,1159729259,1159728843,1159728819,1059792128,1036030328,409180828,409180826,409180824,409180822,409180820,409180818,409180816,409180814,409180812,409180810,409180808,409180806,409180804,409180802,409180800,409180798,409180796,409180794,409180792,409180790,409180788,409180786,409180784,409180782,409180780,409180778,409180776,409180774,409180772,409180770,409180768,4…	MG720558, KY392764, KT705317, M77027, JX100670, JX100669, JX100668, JX100667, JX100666, JX100665, JX100664, JX100663, JX100662, JX100661, JX100660, JX100659, JX100658, JX100657, JX100656, JX100655, JX100654, JX100653, JX100652, JX100651, JX100650, JX100649, JX100648, JX100647, JX100646, JX100644, JX100643, JX100642, JX100640, JX100639, JX100638, LC219121, LC218913, LC218901	38					38
	Campanulaceae	Adenophora triphylla var. japonica	-		Confirmed	265775	-	-	0					0
	Campanulaceae	Campanula punctata	-		Confirmed	82282	1677620565,1775898955,1775898953,1775898951,1775898949,1775898947,1743041084,1743041002,1743040162,1743039742,1699896307,1277948486,1010923266,194320466,448872503,448872499,448872497,448872469,338223800,338223796,338223794,338223766	KU198434, EU643725, KC146539, KC146537, KC146536, KC146522, MK555380, MH658176, MN609721, MN609720, MN609719, MN609718, MN609717, LC364372	14					14
	Campanulaceae	Lobelia chinensis	-		Confirmed	368926	1735647249,1735647247,1735647245,1206371411,1159729161,1159729087,1053085261,290585859,290585857,448872489,371940355,338223786	KC146532, AB645974, MF061186, GQ436425, GQ436424, MN206244, MN206243, MN206242, LC219072, LC219035, KU743123	11					11
	Campanulaceae	Triodanis perfoliata	-		Confirmed	284232	1743041114,1743040278,1743039988,1743039832,1597484588,1338006090,1316025736,1184799226,597518408,194400593,50262297,825715494,317017619	EU713363, KF724229, HQ644079, MK555425, KY627055, MG223695, KP402737, KX678604	8					8
	Campanulaceae	Wahlenbergia marginata	-		Confirmed	942061	1677618971,1743041093,1743040214,1743039934,1743039778,1338005622,818946453,1277948522,1253560380,533529187,448872487,317017629,338223784	KJ773987, KC282790, KC146531, KY070734, MH657379, KY626821, MK555398, HQ644084	8					8
	Cannabaceae	Aphananthe aspera	Confirmed	LC413452	Confirmed	63051	1474771618,1436831236,1170969181,24635023,24634969,874512028,874512026,387235295,387235219,24635071,2274817	MH118117, KY419941, D86307, AF500339, JN040397, KR528735, KR528734	7					8
	Cannabaceae	Celtis sinensis	Confirmed	LC413461	Confirmed	63053	1677619001,1829069234,1775898737,1775898735,1775898733,1560755615,1560755603,1436831254,332015302,827884612,756775587,756775585,657171895,387235315,387235228,392050686,2274821	MN481989, LC050727, JN040407, MG773046, MG773040, KJ440020, HQ427254, MH657394, MN609774, MN609773, MN609772, KP094238, KP094237	13					14
	Cannabaceae	Humulus scandens	-		Confirmed	228586	1677621209,1677619225,1514700861,1514700859,1514700857,1474772046,1044330078,557163112,387465268	MF973021, MF973020, MF973019, KF138183, JQ773812, MH658498, MH657506, KU508976	8					8
	Cannaceae	Canna x generalis	-		Confirmed	341692	-	-	0					0
	Caprifoliaceae	Abelia x grandiflora	Confirmed	LC413402	Confirmed	105883	1766754708,1436831136,1243025171,17863890,17863842,769468756,769468728,769468726,357932829,317017535,18873489	MN524635, HQ680738, KP297682, HQ644037, KP297668, KP297667, MF349646	7					8
	Caprifoliaceae	Lonicera japonica	-		Confirmed	105884	-	-	0					0
	Caprifoliaceae	Weigela coraeensis	-		Confirmed	79610	-	-	0					0
	Caryophyllaceae	Arenaria serpyllifolia	-		Confirmed	254029	1597480752,1351233449,1338005966,1328837531,1328835500,1328825976,1328825090,818945032,1068084633,597518386,320337907,315140307,314910844,313663866,817991676,607344682,404243443,404243441,404243439,379036412,379034737,379034357,379034355,320338989	KJ773275, KX158394, KM360648, KF724218, KJ204300, MG248029, MG246542, MG246099, MF158803, KY626993, MG247705, JN893252, JN892413, JN892223, JN892222	15					15
	Caryophyllaceae	Cerastium fontanum subsp. vulgare	-		Confirmed	271563	-	-	0					0
	Caryophyllaceae	Cerastium glomeratum	-		Confirmed	3580	315259782,1682365952,1682365930,1635918539,1635918537,1635918535,1635918533,1559933770,1338006098,1328841088,1328837247,336736,340511063,379037000,379035083,379033923	HM849882, M83542, HQ619745, MG249807, JN892006, JN892586, JN893546, KY627059, MK936599, MK932710, MH215253, MG247887	12					12
	Caryophyllaceae	Dianthus japonicus	-		Confirmed	520998	-	-	0					0
	Caryophyllaceae	Myosoton aquaticum	-		Confirmed	228244	1677620537,1635918547,1635918545,1635918543,1635918541,1597484391,1559933732,1328841224,1328837395,817992160,379036258,379036256,379031537	KM360890, JN890812, JN893174, JN893175, MH215234, MG249875, MG247961, MH658162	8					8
	Caryophyllaceae	Petrorhagia nanteuilii	-		Confirmed	1417315	1791149395,1791142893,1791142632,1328841300	MG249913, MK925301, MK924807, MK924789	4					4
	Caryophyllaceae	Silene gallica var. quinquevulnera	-		Confirmed	-	-	-	0					0
	Caryophyllaceae	Sagina japonica	-		Confirmed	254022	1328837173,1328835130	MG247672	1					1
	Caryophyllaceae	Sagina maxima	-		Confirmed	1195598	-	-	0					0
	Caryophyllaceae	Silene armeria	-		Confirmed	39866	1597484179,1328830766,255755671	AB516354, MG247284	2					2
	Caryophyllaceae	Silene gallica	-		Confirmed	3575	1677620759,1328840748,1273877958,1246456930,343274,340512007,379035400,379032940,379032938	HM850354, MF065146, MG249637, MH658273, JN892746, JN891514, JN891513	7					7
	Caryophyllaceae	Stellaria alsine var. undulata	-		Confirmed	2038707	1735647855,1735647853,1735647851,1635918531,1635918529	MN206547, MN206546, MN206545	3					3
	Caryophyllaceae	Stellaria media	-		Confirmed	13274	1735647867,1735647865,1735647863,1635918549,1597484401,1575793408,1378911403,874509611,874509202,874509189,1373439837,1351233419,1338005970,1328840680,1328839078,1328829414,1328828936,1328826566,1328825636,1328824748,17136038,597518382,310549,825715260,545698933,340512071,404244179,404244177,404244175,379036874,379034435,379034307,379034285	HM850386, M62570, AF206823, KF724216, MH092634, MG245928, KF613060, KP402620, KY626995, KP643748, KP643953, MN206553, MN206552, MN206551, MG249603, MG248802, MG247192, MG247140, MG246372, MG246837, MH094866, MF158788, JN892262, JN892187	24					24
	Caryophyllaceae	Stellaria neglecta	-		Confirmed	1137911	379034287,379031044	JN892188, JN890565	2					2
	Caryophyllaceae	Stellaria pallida	-		Confirmed	1137916	1328840360,685847659,379033580,379031038	MG249443, KJ841602, JN891834, JN890562	4					4
	Celastraceae	Celastrus orbiculatus	-		Confirmed	85181	1911464850,1677620405,1677619851,1821954948,1761031056,1597481462,1328839382,1243024987,901704920,573016955,573016953,573016951,62003650,698162876,698162874,12082566,8517406,7413831	KT258944, KF022458, KF022457, KF022456, AY788194, MN722352, LC006125, MH658096, MH657819, MG248954, MF349554, MN862496, MK030066	13					13
	Celastraceae	Celastrus strigillosus	-		Confirmed	489982	-	-	0					0
	Celastraceae	Euonymus alatus	-		Confirmed	4307	1911464854,1677618817,1677621371,1677620795,1677620205,1677620039,1677619519,874509781,62003656,38098389,320338252,315140531,313664130,766946896,685847085,12082564,8452655	L13184, AY788197, MH657302, MH657653, MH658291, MH657996, MH658579, MH657913, KP644038, MN722354, KJ841314	11					11
	Celastraceae	Euonymus fortunei	-		Confirmed	255352	1677618889,1328837467,766946900,312602074,312602072	HM755928, MH657338, MG247997	3					3
	Celastraceae	Euonymus japonicus	-		Confirmed	212708	1198277205,1198277203,817161721,766946892,404243727	KP189362, HE963470, KX783875, KX783874	4					4
	Chloranthaceae	Sarcandra glabra	Confirmed	LC413494	Confirmed	92927	1593478887,1569127257,1540587743,1465197962,1465192118,1465192031,1465191945,1436831320,1389499611,5001586,290585837,831696857,937666913,827598824,460417126,347546950,349591111,6706949	MH939147, MH071744, MH394431, MH394361, MH394360, MH270458, MH394362, HQ336522, KP317612, GQ436414, JN407263, KP208901, MH143282	13					14
	Clethraceae	Clethra barbinervis	-		Confirmed	191065	20257333	AF421089	1					1
	Colchicaceae	Disporum sessile var. sessile	-		Confirmed	1407658	1379010048,560178200,560178194,560178191,560178186,560178182,560178177,560178172,560178169,560178164,560178159,560178155,560178150,560178145,560178140,560178135,560178131,560178126	LC050448	1					1
	Commelinaceae	Commelina communis var. communis	Confirmed	LC413418	-	2057114	1436831168	-	0					1
	Commelinaceae	Murdannia keisak	-		Confirmed	428252	1874901471,1874901469,1874901467,1874901465,1874901463,1874901461,1874901459,1874901457,1063823936	KX527291	1					1
	Commelinaceae	Pollia japonica	Confirmed	LC413434	-	428255	1436831200	-	0					1
	Commelinaceae	Tradescantia fluminensis	-		Confirmed	255331	270156197,340512111	HM850406, GU135256	2					2
	Convolvulaceae	Calystegia hederacea	-		Confirmed	480913	1677620325,1563988803,1559933742,610351012,930588855	KJ395590, LC085875, MH658056, MH215239	4					4
	Convolvulaceae	Calystegia pubescens	-		Confirmed	649339	1563988817,1563988809,1563988807,1563988805	-	0					0
	Convolvulaceae	Calystegia soldanella	-		Confirmed	136204	-	-	0					0
	Convolvulaceae	Convolvulus arvensis	-		Confirmed	4123	1498768016,1498768013,1498768011,1498768009,1597481632,1561762341,1551352939,1484639606,1391724463,1316026876,1316025890,1316022644,1316020724,1184799878,1184798298,985561077,570308196,570308194,1048991014,45593230,21634024,320338117,315140439,314910938,313664030,241993417,930159606,916441460,817991838,607344722,340511117,404243639,379036220,379033458,379033454,320339036	AY100993, KT178135, KM360729, AY558864, HM849909, KX678140, KC529180, KC529179, HQ590044, MH536594, MH189789, MH189788, MH189787, MH189786, FJ395582, KU556612, HE963426, JN891771, JN891773, JN893156, MH133123, MG224252, MG223772, MG222149, MG221189, KX678930, KT695499, KJ204320	28					28
	Convolvulaceae	Ipomoea coccinea	Confirmed	LC413496	Confirmed	28523	1874901441,1874901439,1874901437,1874901435,1874901433,1874901431,1436831324,12656956,348923,30959086	L14400	1					2
	Convolvulaceae	Ipomoea hederacea	-		Confirmed	43178	1874901421,1874901419,1874901417,1874901415,1874901413,1874901411,1874901409,1874901407,1874901405,1498768090,1498768062,1498768060,1498768058,1498768055,1498768053,1498768051,1498768048,1597482638,1387989345,1387989259,1316020728,818945664	KJ773592, MG973747, MH189821, MH189809, MH189807, MH189806, MH189805, MH189803, MH189808, MH189804, MG221191	11					11
	Convolvulaceae	Ipomoea nil	-		Confirmed	35883	1498768111,1498768108,1498768106,1498768104,1498768101,1498768099,1498768097,1498768094,1498768092,1498768088,1498768085,1498768083,1498768081,1498768078,1498768076,1498768074,1498768071,1498768069,1498768067,1498768064,1487129629,1487129627,1487129625,1387989087,1241375022,1241374986,1061197263,290586453,612407756,612407754,546353611,384589842,384589840	MF135370, MF135388, MG973745, AP017304, KF242487, MH049976, MH049975, MH049974, GQ436722, AB817915, AB817914, MH189830, MH189829, MH189828, MH189827, MH189826, MH189825, MH189824, MH189823, MH189822, MH189820, MH189819, MH189818, MH189817, MH189816, MH189815, MH189813, MH189812, MH189810, MH189814, MH189811, JQ591149, JQ591148	33					33
	Convolvulaceae	Ipomoea quamoclit	-		Confirmed	89660	1672731974,1487129635,1487129633,1487129631,1338007008,1316020978,21633950	MK086054, AY100956, MH049979, MH049978, MH049977, KY627514, MG221316	7					7
	Crassulaceae	Phedimus aizoon var. floribundus	-		Confirmed	202988	-	-	0					0
	Crassulaceae	Sedum bulbiferum	-		Confirmed	91125	-	-	0					0
	Crassulaceae	Sedum japonicum var. pumilum	-		Confirmed	1975628	-	-	0					0
	Crassulaceae	Sedum makinoi	-		Confirmed	203022	-	-	0					0
	Crassulaceae	Sedum mexicanum	-		Confirmed	203023	-	-	0					0
	Crassulaceae	Sedum sarmentosum	-		Confirmed	91146	1597484148,290585853,290585851,402797508	JX427551, GQ436422, GQ436421	3					3
	Cucurbitaceae	Gynostemma pentaphyllum	-		Confirmed	182084	-	-	0					0
	Cucurbitaceae	Trichosanthes cucumeroides	-		Confirmed	685054	-	-	0					0
	Cucurbitaceae	Trichosanthes kirilowii var. japonica	-		Confirmed	61011	1834420310,1834420222	MT211649, MT211648	2					2
	Cucurbitaceae	Zehneria japonica	-		Confirmed	386276	108951261	-	0					0
	Cupressaceae	Chamaecyparis obtusa	-		Confirmed	13415	1835312853,1681043810,1243024753,39754169,39754167,7240139,307602056,386802271,386802269,386802267	JQ512525, JQ512526, JQ512527, MT258872, HM024273, MF349437	6					6
	Cupressaceae	Chamaecyparis pisifera	-		Confirmed	99808	1681043809,39754171,307602058,766946790,766946788,386802277,386802275,386802273	AY380883, HM024274, JQ512530, JQ512529, JQ512528	5					5
	Cupressaceae	Cryptomeria japonica	-		Confirmed	3369	1679377040,1866761059,1681043811,1580139482,1243024793,326468150,24380495,340511151,345103329,386802283,386802281,386802279,239794338,239794256,171854887,55056917	HM849926, AP009377, AP010966, AP010967, JF725911, JQ512533, JQ512532, JQ512531, AJ621937, MH714097, MK550617, MF349457, HQ235612	13					13
	Cupressaceae	Juniperus chinensis var. chinensis	-		Confirmed	714497	386802307,386802305,386802303,386802301,386802299	JQ512545, JQ512544, JQ512543, JQ512541, JQ512542	5					5
	Cupressaceae	Juniperus chinensis	-		Confirmed	50182	1677619711,1677619703,1681043817,1681043815,307602094,766947406,386802311,386802309,386802307,386802305,386802303,386802301,386802299	HM024292, MH657745, MH657749	3					3
	Cupressaceae	Juniperus x pseudorigida	-		Confirmed	-	-	-	0					0
	Cupressaceae	Metasequoia glyptostroboides	Confirmed	LC413491	Confirmed	3371	1681043818,1436831314,1433397910,1433397908,1433397906,1433397904,1433397902,1243025143,289190001,1002095957,836552505,599079578,817992142,766947112,345103337,386802343,386802341,386802339,8439471,4049493	KM360881, AB917054, MF893595, MF893594, MF893593, MF893592, MF893591, JQ512561, JQ512562, JQ512563, KR061358, JF725915, GQ463552, MF349632	14					15
	Cycadaceae	Cycas revoluta	Confirmed	LC413464	Confirmed	3396	1436184606,1436184604,1436184602,1436184600,1436184598,1436184596,1436184594,1436184592,1436184590,1436184588,1436831260,1338005960,20467296,745035893,33317777,32811505,24210542,431934008,431934006,387865458,387865456,372863074,386802291,386802289,285014641,33341414,1199439,256016710,256016709,256016708,256016707,256016706,256016705,256016704,256016703,256016702,256016701,256016700,256016699,2560…	MG009474, MG009471, MG009468, MG009466, MG009467, MG009469, MG009470, MG009473, MG009475, MG009472, AY056556, JQ512536, JQ512537, KF221179, AF462411, JN867588, JN114800, JN114799, KY626990, JX887618	20					21
	Cyperaceae	Bulbostylis barbata	-		Confirmed	269566	1338006594,1338005934,604722272,411030139,296167922	JX644601, AB369944, AM999790, KY627307, KY626977	5					5
	Cyperaceae	Carex arenicola	-		Confirmed	1249702	411030145	JX644604	1					1
	Cyperaceae	Carex breviculmis	-		Confirmed	291501	1699896361	LC364399	1					1
	Cyperaceae	Carex breviculmis var. fibrillosa	-		Confirmed	2753206	-	-	0					0
	Cyperaceae	Carex brownii subsp. Transversa	-		Confirmed	2604376	-	-	0					0
	Cyperaceae	Carex dispalata	-		Confirmed	418157	411030163	JX644613	1					1
	Cyperaceae	Carex doniana	-		Confirmed	418158	411030165	JX644614	1					1
	Cyperaceae	Carex gibba	Confirmed	LC413417	-	418163	1436831166	-	0					1
	Cyperaceae	Carex incisa	-		Confirmed	2518309	-	-	0					0
	Cyperaceae	Carex ischnostachya	-		Confirmed	418167	-	-	0					0
	Cyperaceae	Carex japonica	-		Confirmed	1249709	1735648239,1735648237,1735648235,411030179	JX644621, MN245285, MN245284, MN245283	4					4
	Cyperaceae	Carex kobomugi	-		Confirmed	418299	411030181	JX644622	1					1
	Cyperaceae	Carex lenta var. lenta	-		Confirmed	1249713	411030193	JX644628	1					1
	Cyperaceae	Carex pumila	-		Confirmed	418179	411030219	JX644641	1					1
	Cyperaceae	Carex scabrifolia	-		Confirmed	538521	411030225	JX644644	1					1
	Cyperaceae	Carex thunbergii	-		Confirmed	301499	1735647087,1735647085,1735647083	MN206163, MN206162, MN206161	3					3
	Cyperaceae	Carex tristachya	-		Confirmed	2753467	-	-	0					0
	Cyperaceae	Carex tristachya var. pocilliformis	-		Confirmed	2753468	-	-	0					0
	Cyperaceae	Cyperus amuricus	-		Confirmed	1249726	1677621221,411030245	JX644654, MH658504	2					2
	Cyperaceae	Cyperus brevifolius	-		Confirmed	180973	25991016,674651426,604722284,340511167	HM849934, AF449515	2					2
	Cyperaceae	Cyperus compressus	-		Confirmed	180964	1677621819,1524092234,1338006484,1135523246,1135523234,25990998	MH767526, AF449506, KY627252, MH658803	4					4
	Cyperaceae	Cyperus cyperoides	-		Confirmed	180967	1569641490,1569641488,1190496026,25991004,604722278,411030247	JX644655, AF449509, AB369947, MK285170, MK285171	5					5
	Cyperaceae	Cyperus difformis	-		Confirmed	421870	1677621271,1677621219,1874901551,1874901549,1874901547,1874901545,1874901543,1874901541,1874901539,1874901537,1811122191,1810666126,1389385122,340511169,411030249	JX644656, HM849935, MN205438, MH658503, MH658529	5					5
	Cyperaceae	Cyperus eragrostis	-		Confirmed	529430	1331047857,1331045711,674651421,340511171,296167968	AM999805, MG227828, MG226755	3					3
	Cyperaceae	Cyperus flaccidus	-		Confirmed	1249728	1874901525,1874901523,1874901521,411030253	JX644658	1					1
	Cyperaceae	Cyperus flavidus	-		Confirmed	1234203	411030255	JX644659	1					1
	Cyperaceae	Cyperus haspan	-		Confirmed	1077496	1338006562,411030259	JX644661, KY627291	2					2
	Cyperaceae	Cyperus involucratus	-		Confirmed	76430	1190496028,270156231,270156177,340511177,411030243,3115137,9716868	JX644653, Y12967, HM849939, GU135246, GU135273	5					5
	Cyperaceae	Cyperus iria	-		Confirmed	388567	1677621569,1874901503,1874901501,1874901499,1874901497,1874901495,1874901493,1874901491,1874901489,1874901487,1874901485,1874901483,818945334,1135523256,1135523238,1135523222,1135523218,943873876,604722280,296167972	KJ773427, KR869866, AB369948, AM999807, MH658678	5					5
	Cyperaceae	Cyperus leptocarpus	-		Confirmed	76471	1874901535,1874901533,1874901531,604722286,411030337,3115254	Y13008, Y12991	2					2
	Cyperaceae	Cyperus microiria	Confirmed	LC413444	Confirmed	1249730	1874901481,1874901479,1874901477,1874901475,1874901473,1735647153,1735647151,1735647149,1436831220,1135523252,1135523250,1135523248,1135523232,1135523216,943873884,411030261	KR869868, JX644662, MN206196, MN206195, MN206194	5					6
	Cyperaceae	Cyperus pilosus	-		Confirmed	1352555	-	-	0					0
	Cyperaceae	Cyperus polystachyos	-		Confirmed	1077519	1338006526,1273878628,1273878626,1273878624,1273878622,1273878620,943873880,411030269	KR869867, JX644666, KY627273	3					3
	Cyperaceae	Cyperus rotundus	-		Confirmed	512623	1911466791,1888324204,1567425656,1524092240,1524092238,818945346,1241374990,1135523266,1135523264,1135523260,1135523258,1135523254,1135523244,1135523230,1135523226,1135523220,1048991028,290586299,290586297,1000730448,340511183,411030271,296167978	MF135372, KJ773433, JX644667, MT937176, MT473237, AM999813, MH767528, KU556619, HM849942, LC461775, GQ436645, GQ436644, KU569193	13					13
	Cyperaceae	Cyperus serotinus	-		Confirmed	1249733	411030273	JX644668	1					1
	Cyperaceae	Eleocharis congesta var. japonica	-		Confirmed	280058	-	-	0					0
	Cyperaceae	Fimbristylis dichotoma	-		Confirmed	76444	1775898497,1775898495,1775898493,1338007122,1285894684,674651428,674651420,411030313,296168034,3115169,9716877	JX644688, AM999832, KY627571, MN623749, MN623748, MN623747, MF786323	7					7
	Cyperaceae	Fimbristylis diphylloides	-		Confirmed	372899	411030315	JX644689	1					1
	Cyperaceae	Fimbristylis littoralis	-		Confirmed	269586	1190496014,296168038	AM999834	1					1
	Cyperaceae	Fimbristylis sieboldii	-		Confirmed	372901	411030317	JX644690	1					1
	Cyperaceae	Fimbristylis subbispicata	-		Confirmed	372908	411030327	JX644695	1					1
	Cyperaceae	Schoenoplectiella hotarui	-		Confirmed	280077	1775898653,1775898651,1775898649,239785662,604722300,239785645	GQ130360, AB369958, MN623827, MN623826, MN623825	5					5
	Cyperaceae	Schoenoplectus x trapezoideus	-		Confirmed	679640	342840502	JF313187	1					1
	Daphniphyllaceae	Daphniphyllum macropodum	-		Confirmed	276776	1677621763,1677620029,1859636088,1496297731,208293658,115564946	MN496060, AM183400, MH658775, MH657908	4					4
	Daphniphyllaceae	Daphniphyllum teijsmannii var. teijsmannii	Confirmed	LC413415	-	2283363	1436831162	-	0					1
	Dennstaedtiaceae	Hypolepis punctata	-		Confirmed	32093	1063999484,1063999462,1063999441,1063999423,1468965440,313473933,511562	KX243397, KX243396, KX243395, KX243394, MG944784, AB574781, U05628	7					7
	Dennstaedtiaceae	Microlepia marginata	-		Confirmed	749682	1662971019,1662971017,1662970971,1662970944,1662970940,1662970921,1662970908,1662970876,1662970808,1662970780,1662970766,1662970739,1662970733,1662970727,1662970718,1662970698,1662970694,1662970691,1662970688,1662970685,1662970680,1662970670,1662970656,1662970650,1662970637,1662970634,1662970603,1662970340,1662970336,1662970124,1662970116,1662970102,1662969971,1662969969,1662969957,1662969954,166…	MK051826, MK051754, MK051753, MK051720, AB574784, MK051782, MK051780, MK051770, MK051768, MK051686, MK051682, MK051772, MK051771, MK051767, MK051744, MK051696, MK051687, MK051660, AB552953, AB552952	20					20
	Dioscoreaceae	Dioscorea bulbifera	-		Confirmed	35874	1928976526,1928976524,1928976522,1534898838,1534898836,1534898834,1534898832,1534898830,1534898828,1534898826,1534898824,1534898822,1489706077,1474380261,1050990325,1050990322,1227482372,1227482368,1227482367,156535621,156535380,156143118,156142979,430721014,430721010,430720958,430720944,430720936,430720918,769962459,553042142,62719385,270156017,240253112,1026389878,937182089,938512821,818212985,…	JQ733792, JQ733764, JQ733757, JQ733753, JQ733744, JQ733790, LC327813, LC327812, LC327800, AY904791, HQ637800, HQ637794, MG267383, D28327, JQ260181, JQ260180, JQ260179, JQ260178, JQ260177, JQ260176, JQ260175, JQ260174, JQ260173, JQ260172, JQ260171, JQ260170, JQ260169, HQ637790, HQ637791, HQ637793, HQ637795, HQ637796, HQ637797, HQ637798, HQ637799, KM043790, HQ637801, HQ637792, KU237203, KP410369, H…	58					58
	Dioscoreaceae	Dioscorea japonica	-		Confirmed	4673	1928976544,430720964,430720950,430720914,818212925,818212923,818212921,350605868,315571331,315571329,315571327,315571325,315571323,315571321,315571319,430721272,430721258,430721222,379060560,379060558,379060556,379060554,379060552,379060550,379060548,301601233,17224617	JQ733760, JQ733767, JQ733742, AB624374, AB557675, LC327838, JQ260210, JQ260211, JQ260209, JQ260208, JQ260207, HQ637832, HQ637828, HQ637831, KR072428, KR072427, KR072426	17					17
	Dioscoreaceae	Dioscorea polystachya	-		Confirmed	55575	1928976564,1906932234,1677621011,1677619299,1489705816,1489705729,1489705642,1489705555,1489705468,1489705381,1269216139,430720982,430720930,430720924,91179223,350605874,315571317,315571315,315571313,315571311,315571309,315571307,315571305,315571303,315571301,315571299,315571297,430721290,430721238,430721232,379060546,379060544,379060542,379060540,379060538,379060536,379060534,379060532,379060530…	JQ733776, JQ733750, JQ733747, MT712160, MG267379, MG267378, MG267377, MG267376, MG267375, KY996494, MG267380, AB624377, AB557671, LC327867, JQ260198, HQ637822, JQ260206, JQ260205, JQ260204, JQ260203, JQ260202, JQ260201, JQ260200, JQ260199, JQ260197, JQ260196, HQ637821, HQ637824, HQ637817, HQ637818, HQ637826, HQ637825, HQ637823, HQ637820, HQ637819, MH658399, MH657543	37					37
	Dioscoreaceae	Dioscorea quinquelobata	-		Confirmed	64477	1928976572,430720994,430721302	JQ733782, LC327886	2					2
	Dioscoreaceae	Dioscorea tenuipes	-		Confirmed	64476	1928976584,350605870,315571216,379060444,301601237,3687521	AB017340, AB624375, AB557677, LC327902, JQ260155, HQ637776	6					6
	Dioscoreaceae	Dioscorea tokoro	-		Confirmed	64475	1928976586,430721000,91179221,897587549,818212959,818212957,350605866,315571142,315571140,315571138,315571136,430721308,379060368,379060366,379060364,379060362,160700086,301601239	JQ733785, AB624373, AB557678, LC327907, JQ260117, JQ260116, JQ260115, JQ260114, HQ637736, HQ637737, HQ637735, HQ637738, KR072444, KR072445	14					14
	Dryopteridaceae	Arachniodes exilis	-		Confirmed	2520587	1588093108	MK013394	1					1
	Dryopteridaceae	Arachniodes miqueliana	-		Confirmed	334235	1246296041,98978826,156739773,70779266,149126953,313475246	EF463132, AB575078, DQ508780, KY014834	4					4
	Dryopteridaceae	Arachniodes rhomboidea	-		Confirmed	334223	1811751887,98978792,156739735,70779230,149126919,358252621	EF463115, JN189532, LC496702, DQ508763	4					4
	Dryopteridaceae	Arachniodes standishii	-		Confirmed	242174	1588093276,156069308,156739777,313475262,529273766	EF540722, AB575086, MK013478, KC896569	4					4
	Dryopteridaceae	Cyrtomium falcatum	-		Confirmed	84614	149384084,156739701,58003666,323099971,148540334,817161807,313475298,313475296,313475294,23395160,323366977,57634488	AY694796, EF394238, AF537226, EF463176, KP189363	5					5
	Dryopteridaceae	Cyrtomium fortunei var. clivicola	-		Confirmed	872502	313475302	-	0					0
	Dryopteridaceae	Cyrtomium laetevirens	-		Confirmed	872504	313475306	AB575108	1					1
	Dryopteridaceae	Dryopteris bissetiana	-		Confirmed	239553	1746436160,756135323,156739741,34591030,529273752,529273750,529273748,358252845,358252720	LC484411, AB908377, JN189587, AY268862, KC896562, KC896561, KC896560	7					7
	Dryopteridaceae	Dryopteris championii	-		Confirmed	239556	1528010045,156739743,34591032,972164904,313475326,529273722,358252846,358252722	AB575118, KT831857, JN189588, LC341146, AY268863, KC896547	6					6
	Dryopteridaceae	Dryopteris erythrosora	-		Confirmed	239562	313475370,1528010049,149384088,1108831654,98978814,156143120,47834447,34591010,313475342,529273730,529273728,358252839,358252708,392050704,156535517,73759960	AB232392, AB575140, JN189581, LC094041, DQ508774, AB575126, LC341148, KC896551, KC896550, AY268852, EF463178, EF590524, AB729106	13					13
	Dryopteridaceae	Dryopteris hondoensis	-		Confirmed	239578	1108831656,34591018,313475368,358252841,358252712	JN189583, LC094042, AB575139, AY268856	4					4
	Dryopteridaceae	Dryopteris lacera	-		Confirmed	239581	34591026,313475386,529273704,358252843,358252716	AB575148, JN189585, AY268860, KC896538	4					4
	Dryopteridaceae	Dryopteris nipponensis	-		Confirmed	872566	1746436170	LC484416	1					1
	Dryopteridaceae	Dryopteris pacifica	-		Confirmed	239587	756135349,756135347,756135345,756135325,156739751,34591064,529273740,529273738,529273736,358252852,358252734	AB908390, AB908388, AB908378, AB908389, JN189594, AY268879, KC896556, KC896555, KC896554	9					9
	Dryopteridaceae	Dryopteris sacrosancta	-		Confirmed	239594	756135329,756135327,156739753,34591060,313475416,529273746,529273744,529273742,358252850,358252730	AB908379, JN189592, AB908380, AB575163, AY268877, KC896559, KC896558, KC896557	8					8
	Dryopteridaceae	Dryopteris uniformis	-		Confirmed	239606	149384098,34591048,313475444,529273706,358252814,358252659	JN189555, AB575177, AY268871, EF463183, KC896539	5					5
	Dryopteridaceae	Polystichum longifrons	-		Confirmed	872818	313474007	AB575204	1					1
	Dryopteridaceae	Polystichum polyblepharum var. polyblepharum	-		Confirmed	873550	313474029	AB575215	1					1
	Ebenaceae	Diospyros kaki	-		Confirmed	35925	1677618955,1735647165,1735647163,1735647161,1134781640,1134781638,1134781636,1134781634,1134781632,1134781630,1134781628,1134781626,1134781624,1134781622,1134781620,1134781618,1134781616,1134781614,1134781612,1134781610,1134781608,1134781606,1134781604,1134781602,1134781600,985482591,325111689,325111687,325111685,325111683,325111677,325111655,325111653,325111651,325111649,325111643,290586339,2210…	KT223565, EU980698, Z80185, KU379510, KU379509, KU379508, KU379507, KU379506, KU379505, KU379504, KU379503, KU379502, KU379501, KU379500, KU379499, KU379498, KU379497, KU379496, KU379495, KU379494, KU379493, GU471712, GU471711, GU471710, GU471709, GQ436665, KR529105, HE963451, KR529107, KR529106, AB729079, MH657371, MN206202, MN206201, MN206200, KP094641, KP094640	37					37
	Elaeagnaceae	Elaeagnus glabra	-		Confirmed	276777	1840504390,1840504306,1820243608	MN306572, MN306571, LC522137	3					3
	Elaeagnaceae	Elaeagnus multiflora var. hortensis	-		Confirmed	-	-	-	0					0
	Elaeagnaceae	Elaeagnus pungens	Confirmed	LC413438	Confirmed	693372	1436831208,270156223	GU135269	1					2
	Elaeagnaceae	Elaeagnus umbellata var. umbellata	Confirmed	LC413492	-	2283379	1436831316	-	0					1
	Elaeocarpaceae	Elaeocarpus zollingeri var. zollingeri	Confirmed	LC413437	-	2283366	1436831206	-	0					1
	Equisetaceae	Equisetum arvense	-		Confirmed	3258	1498433192,1498433190,1498433188,1498433186,1498433184,1498433182,1575793347,1331391733,1331390996,1331390806,1246296263,1246296261,1246296259,1246296257,1246296255,1246296253,1246296251,1246296249,1246296247,1246296245,359751518,188037922,188037920,313664104,31324664,304848,960247114,960246907,960246572,960246526,930159536,642989213,642989211,642989209,607344754,313473738,685847064,685847062,685…	AY226140, AB574683, KM218345, JN968380, L11053, GU191334, KJ841300, KJ841301, KJ841302, KT695464, MG215520, MG215152, MG215057, EU677106, EU677105, HQ590081, KT960731, KT960639, KT960493, KT960473, KJ593390, KJ593389, KJ593388, KJ204336, KY014945, KY014943, KY014942, KY014940, KY014939, KY014937, KY014936, KY014944, KY014941, KY014938	34					34
	Equisetaceae	Equisetum hyemale	-		Confirmed	3262	1761031054,1498433234,1498433232,1498433230,1498433228,1498433226,1563034347,1331391721,1331391517,1331390810,1331390744,1246296297,1246296295,1246296293,1246296291,1246296289,1246296287,1246296285,1246296283,1246296281,1246296279,188037930,188037928,188037926,188037924,31324640,113910733,313473742,685847066,612407746,612407744,612407742,612407740,612407738,612407736,612407734,612407732,612407730…	AB574685, KC117177, JF950003, MK030065, MK393449, MG215514, MG215412, MG215059, MG215026, EU677110, EU677109, EU677108, EU677107, KY014962, KY014961, KY014960, KY014959, KY014958, KY014957, KY014956, KY014955, KY014954, KY014953	23					23
	Ericaceae	Lyonia ovalifolia var. elliptica	-		Confirmed	-	-	-	0					0
	Ericaceae	Pieris japonica	-		Confirmed	317406	1243024671,332015140,89255201,89255195,89255193,156711660	AB206589, HQ427151, MF349396	3					3
	Ericaceae	Rhododendron indicum	-		Confirmed	75581	1131345183,340511909,27530490	HM850305	1					1
	Ericaceae	Rhododendron kaempferi	-		Confirmed	49166	1131345185,33312146,27530489	-	0					0
	Ericaceae	Rhododendron stenopetalum	-		Confirmed	224342	392050682	AB729095	1					1
	Ericaceae	Rhododendron x pulchrum	-		Confirmed	419384	1775178960,363710805,363710803	MN182619, HQ706930, HQ706929	3					3
	Ericaceae	Vaccinium bracteatum	-		Confirmed	276782	1817956204,332015137,756775991,756775989,756178613,756178611,632992659,392050684	LC521967, KP094440, KP094439, KJ688661, KJ688660	5					5
	Euphorbiaceae	Acalypha australis	-		Confirmed	720869	1677619397,1874901343,1874901341,1874901339,1874901337,1874901335,1874901333,1874901331,1044330082	MH657592, KU508978	2					2
	Euphorbiaceae	Euphorbia helioscopia	-		Confirmed	154990	1837922121,1806561898,1735647903,1735647901,1735647899,1682365948,1649117951,1474771058,1474380279,1474380277,1391724465,1328836691,1328826678,1328824886,1231294399,1184797878,1123903011,1048218730,289190252,289190250,1045521681,685847089,340511275,404243741,383512420,379033098,379032622	MN199031, LT576818, HM849988, GU441790, GU441789, KT280098, HE963477, MK932719, MK883593, KX709611, MN399884, MF694709, JN891355, JN891593, MN206571, MN206570, MN206569, MF694976, MG247800, MG246893, MG245997, KX677930, KU958565, MF694710	24					24
	Euphorbiaceae	Euphorbia humifusa	-		Confirmed	212301	1677620755,119368075	AB233884, MH658271	2					2
	Euphorbiaceae	Euphorbia maculata	-		Confirmed	216479	1898139114,1597482201,1373439840,1338007054,1328838614,818945236,1184799830,685847906,340511279,408902966,404243599,383512439	KJ773378, MT830858, JX664045, HM849990, HE963406, KY627537, MH094867, MG248570, KX678906, KM212121	10					10
	Euphorbiaceae	Euphorbia nutans	-		Confirmed	216481	1328839572,1328838390,340511281	HM849991, MG249049, MG248458	3					3
	Euphorbiaceae	Mallotus japonicus	Confirmed	LC413445	Confirmed	29747	1775898847,1775898845,1775898843,1436831222,62861282,756178091,756178089,756178087,756178085,392050680,60594697,155573928	AB267923, AB729094, MN609667, MN609666, MN609665, KJ688400, KJ688399, KJ688398, KJ688397	9					10
	Euphorbiaceae	Ricinus communis	-		Confirmed	3988	1809499078,1808512269,1693001373,1496297857,1595695776,1524092298,1524092296,1487129667,1487129665,1487129663,1040977410,1194412132,1048991072,573017041,573017039,339516144,62861244,62003638,289190220,270156099,270155999,1035663437,1035663319,807201302,693673591,578897414,526849874,340511911,384590568,384590566,326394515,60594666,118917673	MH767558, MH767557, AB233871, KX951434, JF937588, AY794915, KF022501, KF022500, HM850306, KU243040, MN099014, MH049995, GU441774, MH049994, MH049993, KU556641, KF912880, MK895595, KP149533, KF381098, MN216505, GU135207, GU135157, MH749191, JQ591512, JQ591511	26					26
	Euphorbiaceae	Triadica sebifera	-		Confirmed	139772	1677618979,1808512267,1338006334,1324898051,818946212,62861138,270155957,756776347,693673593,317017613,60594581,155573936	AY794859, AB267961, MN099013, KY501150, HQ644076, KJ773866, KY627177, MH657383, GU135136, KP094618	10					10
	Euphorbiaceae	Vernicia cordata	-		Confirmed	-	-	-	0					0
	Fabaceae	Acacia confusa	-		Confirmed	3809	1063823570,290585765,673059181,673059149	KX527108, GQ436378, KF532046, KF532030	4					4
	Fabaceae	Acacia dealbata	-		Confirmed	205042	1482877985,1482877983,1096243065,673059177,673059145	KX852435, MH560448, MH560447, KF532044, KF532028	5					5
	Fabaceae	Aeschynomene indica	-		Confirmed	48135	1874901721,1874901719,1874901717,1874901715,1874901713,1874901711,1874901709,1874901707,1874901705,1874901703,1874901701,1874901699,1874901697,1870287624,18032738	AF308701	1					1
	Fabaceae	Albizia julibrissin	-		Confirmed	3813	1677621477,1677619359,315259788,1632269380,1338006392,17135866,1151064374,1151064372,213495625,270156209,766946660,408450233,1769850	Z70147, MH113389, KY627206, MH658632, GU135262, JX571775, MH657573, HQ619748	8					8
	Fabaceae	Amphicarpaea edgeworthii	-		Confirmed	132429	1445137760,18157244	AB045786, MH116036	2					2
	Fabaceae	Astragalus sinicus	-		Confirmed	47065	1735647969,1735647967,1735647965,1395440696,1395440694	MF044398, MF044397, MN206604, MN206603, MN206602	5					5
	Fabaceae	Caragana sinica	-		Confirmed	403832	1717903350,1717903348,1717903346,1694420769,1694420767,1694420765,1103654456,225544094,226247168,225544004	FJ537233, MK792230, MN224300, MN224299, MN224298, MK792231, MK792229	7					7
	Fabaceae	Chamaecrista nomame	-		Confirmed	870201	-	-	0					0
	Fabaceae	Desmodium paniculatum	Confirmed	LC413410	Confirmed	343495	1597481854,1436831152,874509673,1328840254,1328839144,1328825420,818945370,1267731582,545698883	KJ773445, KX385962, KP643984, MG249390, MG248835, MG246264, KF613035	7					8
	Fabaceae	Dumasia truncata	-		Confirmed	157648	1595658066,1595658064	MK501093, MK501092	2					2
	Fabaceae	Dunbaria villosa	-		Confirmed	-	-	-	0					0
	Fabaceae	Erythrina crista-galli	-		Confirmed	49817	1790979445,1790979261,1223719	Z70170, MK238893, MK238801	3					3
	Fabaceae	Glycine soja	-		Confirmed	3848	1874901649,1874901647,1874901645,1874901643,1874901641,1874901639,1874901637,1874901635,1874901633,1874901631,1207769354,814969234,507588273,557469708,32351760,32351759,32351758,32351757,32351756,32351755	KY241814, KC779227, KF611800	3					3
	Fabaceae	Hylodesmum podocarpum var. mandshuricum	-		Confirmed	2675316	1776821888,1776821886,1776821884	MK933566, MK933565, MK933564	3					3
	Fabaceae	Hylodesmum podocarpum subsp. oxyphyllum	-		Confirmed	53935	2342943	-	0					0
	Fabaceae	Indigofera pseudotinctoria	-		Confirmed	198904	-	-	0					0
	Fabaceae	Kummerowia stipulacea	-		Confirmed	53891	1776821906,1776821904,1776821902,1551352921,212901275,2342967	EU717276, MK933574, MK933575, MK933573	4					4
	Fabaceae	Kummerowia striata	-		Confirmed	466223	1776821912,1776821910,1776821908,1478319298,1389385094,1338006954,818945698,1263972135	MG867569, MK933578, MK933577, MK933576, KJ773609, KY702633, KY627487	7					7
	Fabaceae	Lathyrus japonicus	-		Confirmed	154493	1328840722,1328840528,1328839448,1328838249,1328830774,1328826216,1328824968,1273878554,1273878552,1273878550,1273878548,1273878546,1184800438,1184800428,672919601,672919525,459993781,459993779,459993777,459993775,459928900,459928898,459928896,459928894,340511513,399659493,379033646,379031645,379031643,379031641	JN661183, KJ806195, KJ806194, MG246038, JN890864, JN890865, JN890866, JN891867, MG249624, MG249527, MG248987, MG248388, MG247288, MG246662, KX679210, KX679205, KC483079, KC483078, KC483077, KC483076	20					20
	Fabaceae	Lespedeza bicolor var. bicolor	Confirmed	LC413488	-	2283377	1436831308	-	0					1
	Fabaceae	Lespedeza cuneata	-		Confirmed	53893	1911464736,1800350230,1776821924,1776821922,1776821920,874509177,212901273,756777061,756777059,2342971	U74215, MN268503, EU717275, MK933584, MK933583, MK933582, MN722295, KP094975, KP094974, KP643735	10					10
	Fabaceae	Lespedeza cuneata var. serpens	-		Confirmed	-	-	-	0					0
	Fabaceae	Lespedeza cyrtobotrya	-		Confirmed	701533	1776821930,1776821928,1776821926,1735647237,1735647235,1735647233	MK933587, MK933586, MK933585, MN206238, MN206237, MN206236	6					6
	Fabaceae	Lespedeza homoloba	-		Confirmed	701537	-	-	0					0
	Fabaceae	Lespedeza pilosa	-		Confirmed	701546	1776821990,1776821988,1776821986	MK933617, MK933616, MK933615	3					3
	Fabaceae	Lotus corniculatus	-		Confirmed	47247	1782796546,1761031026,1761030994,1597482919,1509776811,1328841156,1328839472,1328839416,1328829342,1328826496,1328825748,1328825662,1328825584,1184800340,1184799490,1184799074,1184798782,1184797712,320338470,315140653,314911132,313664278,930159782,667668046,817992108,642989459,642989457,607344822,701218694,685847231,541049736,340511577,404243879,391225645,379034165,379032578,379031192,379031168,2…	KM360864, U74213, HM850139, HQ590168, JQ858234, KJ746220, KM372984, MG248999, MG246802, MK030035, MG322263, KT695587, KJ841388, MG248971, JN890627, JN890639, JN891333, JN892127, MK030051, MG249841, MG247156, MG246428, MG246385, MG246346, KX679161, KX678736, KX678528, KX678382, KX677847, KJ593513, KJ593512, KJ204370	32					32
	Fabaceae	Lotus japonicus	-		Confirmed	34305	1735648215,1735648213,1735648211,701218688,701218686,391225655,13358958	AP002983, KM372981, KM372980, JQ858239, MN206727, MN206726, MN206725	7					7
	Fabaceae	Medicago lupulina	-		Confirmed	47085	1782796548,1635475027,1597483021,1338006004,1328841380,1328841180,1328841114,1328840288,1328838434,1328832589,1328828930,1328826106,1328825032,1184800006,1184798990,315140673,314911152,313664302,930159766,748992086,667668086,817992130,607344830,685847279,545698941,340511627,404243899,404243897,404243895,317017571,391225653,379035784,379031128,379031126,41056421,320339152	KP126862, MN601454, MK460497, KM360875, JQ858238, KJ746240, HE963556, HE963555, HE963554, HM850164, MG247137, JN890606, JN890607, JN892938, KJ204374, MG249953, MG249853, MG249820, MG249407, MG248480, MG247451, MG246607, MG246070, KX678994, KX678486, HQ590180, KJ841412, KF613064, HQ644055, KY627012	30					30
	Fabaceae	Medicago polymorpha	-		Confirmed	47084	1635475105,818945834,1184799298,511515402,511515394,340511629,440233631,379031662,379031132	MK460498, KJ773677, HM850165, JN890875, JN890609, KC700633, KC700637	7					7
	Fabaceae	Pueraria montana var. lobata	Confirmed	LC413440	Confirmed	3893	1899176331,1699896295,1575793393,1436831212,212901241,290585731,349591144,349591143,349591142,349591141	MT818508, EU717259, GQ436361, JN407294, JN407296, JN407295, JN407293, LC364366	8					9
	Fabaceae	Rhynchosia acuminatifolia	-		Confirmed	-	-	-	0					0
	Fabaceae	Rhynchosia volubilis	-		Confirmed	1566593	1677619255,1677619053	MH657521, MH657420	2					2
	Fabaceae	Robinia pseudoacacia	Confirmed	LC413451	Confirmed	35938	1911464754,1677620317,1839353055,1681076395,1436831234,1328839242,1328838269,1328832238,1184799488,597518592,314911252,313664426,627758014,982976544,817992298,607344876,685847495,694179335,409976911,67079089,340511915,404244049,2343003,320339204	KM218348, MT120809, KJ468102, MK212135, HM850308, KF724321, HQ590242, MN722304, DQ006096, HE963631, MH658052, JX572934, KX678735, MG248398, MG247411, MG248884, KJ841520, KJ204397	18					19
	Fabaceae	Trifolium dubium	-		Confirmed	97021	1328841326,1328840350,1328832577,1328826196,1184800448,1184800436,1184800100,1184798818,1184798066,1184797900,607344914,607344912,340512123,440233637,379035418,379033216,379032586,379032048,379032042	MG247445, JN891065, JN891068, JN891337, JN891652, JN892755, KJ204415, KJ204416, MG249926, MG249438, MG246652, KX679215, KX679209, KX679041, KX678400, KX678024, KX677941	17					17
	Fabaceae	Trifolium hybridum	-		Confirmed	74517	1782796642,1597484569,1328839642,1328839512,1328838398,1328826136,1328825842,1184799800,1184799234,1184798806,1184798756,1184797960,930159758,642989889,642989887,733452161,672425104,685847718,545698879	KJ788286, KT695575, MG249084, MG249019, MG248462, MG246622, MG246475, KX678891, KX678608, KX678394, KX678369, KX677971, KJ593728, KJ593727, KF613033, MN601501, KJ841632	17					17
	Fabaceae	Trifolium pratense	-		Confirmed	57577	1874901653,1830461861,315259790,1782796602,1761031064,1761031040,1761031028,1761031002,1575793416,1563988843,1509776794,1328840932,1328838618,1328838604,1328838227,1328838003,1328837967,1328836984,1328836396,1328828852,1184799730,1184799214,1184798702,1184797884,1181531878,597518574,188037826,188037824,188037822,241993411,825715332,930159694,748991654,642989893,642989891,607344916,685847720,54569…	MT039393, KP126856, MN601481, KX538868, HM850419, KP402656, HE574596, HE574637, HE574638, JN891321, JN891328, JN893083, KJ204417, KJ593729, KJ593730, EU677056, HQ619749, MK030058, MK030039, MG249729, MG248572, MG248565, MG248377, MG248247, MG247834, MG247783, MG247098, KX678856, KX678598, KX678342, KX677933, KF724312, EU677058, EU677057, FJ395579, KT695543, KJ841633, KF613054, MG248265, MK030052	40					40
	Fabaceae	Trifolium repens	-		Confirmed	3899	1874901735,1874901733,1874901731,1874901729,1874901727,1874901725,1874901723,1839353213,1782796604,1351233351,1338006968,1328840276,1328839342,1328838015,1328833641,1328828854,1241375186,1184799294,1184797822,1184797780,515232195,188037832,188037830,188037828,290585701,241993451,825715466,930159628,748992158,817992420,642989895,607344918,685847722,557836497,340512139,404244215,317017617,379035830…	MF135470, HM850420, MT120812, MN601482, KC894706, KP126863, KM361020, EU677061, EU677060, EU677059, HQ644078, GQ436346, HE963714, MG248271, MG248934, KJ841634, MF158754, MG249401, MG247545, MG247099, KX678638, KX677902, KX677881, KP402723, KT695510, KY627494, JN892961, JN891881, JN891763, JN891336, KJ593731, KJ204418	32					32
	Fabaceae	Vicia hirsuta	-		Confirmed	3910	1874901681,1874901679,1874901677,1874901675,1874901673,1874901671,1587105233,1587105231,1587105229,1587105227,1559933772,1328826668,1184797732,937539059,937539035,937539027,340512217,399659529,379036832,379036828,379036826	MH548225, MH548227, MH548226, MH548224, HM850459, JN661201, KP896748, KP896764, KP896752, JN893459, JN893460, JN893462, MH215254, MG246888, KX677857	15					15
	Fabaceae	Vicia sativa subsp. nigra	-		Confirmed	3909	1874901669,1874901667,1874901665,1874901663,1874901661,1874901659,1874901657,1874901655,1587105263,1587105261,1587105259,1587105257,1587105255,1587105253,937539045,937539043,937539041,937539039,937539023,340512211,440233651,399659511,256252204	MH548237, MH548239, MH548242, MH548241, MH548240, MH548238, KP896757, KP896756, KP896755, KP896754, KP896746, AB517630	12					12
	Fabaceae	Vicia tetrasperma	-		Confirmed	154499	1874901695,1874901693,1874901691,1874901689,1874901687,1874901685,1874901683,1587105273,1587105271,1587105269,874509405,874509344,320338924,315140941,314911400,313664600,241993443,937539033,937539031,937539029,937539025,607344932,340512225,399659541,379037276,379037262,379032256,320339276	MH548247, MH548245, HM850463, MH548246, KP896750, KP896749, KP896751, KP896747, HQ590329, KP643850, KP643819, JN893684, JN893677, JN891172, KJ204425, JN661207	16					16
	Fabaceae	Vigna angularis var. nipponensis	-		Confirmed	157680	1733275731,1733275730,1733275729,1733275728,1733275727,1733275726,972304170,972304163,1128620633,1128620631,1128620629,13774121,13702191,13646666	KX087394, KX087392, KX087393	3					3
	Fabaceae	Wisteria floribunda	-		Confirmed	3922	1839353597,1775898725,1775898723,1775898721,1717367365,1717367363,1717367361,1717367359,1717367357,1717367355,1699896333,743433694,766947564,392050692	MK954093, MK954092, MK954091, MK954090, MK954089, MK954088, MT120817, KM103376, AB729100, LC364385	10					10
	Fabaceae	Wisteria japonica	-		Confirmed	53902	1717367391,1717367389,1717367387,1717367385,2342981	-	0					0
	Fagaceae	Castanea crenata	-		Confirmed	103480	1757996766,15212983,15212982,15212981,37572372,46091638,16326270	MN402457, AB060565	2					2
	Fagaceae	Castanopsis cuspidata	-		Confirmed	114816	1049305242,1049305238,148726710,46091639,16326266	-	0					0
	Fagaceae	Castanopsis sieboldii subsp. sieboldii	Confirmed	LC413484	-	2283375	1436831300	-	0					1
	Fagaceae	Lithocarpus edulis	Confirmed	LC413476	Confirmed	157795	1808682160,1436831284,27763714,46091646,16326278	AB060569, LC521806	2					3
	Fagaceae	Lithocarpus glaber	-		Confirmed	157794	332015172,608607214,608607213,608607212,608607211,608607210,46091647,16326276	AB060568, HQ427174	2					2
	Fagaceae	Quercus acuta	-		Confirmed	157796	1735647353,1735647351,1735647349,669174044,46091689,16326300	AB060580, LM652971, MN206296, MN206295, MN206294	5					5
	Fagaceae	Quercus dentata	-		Confirmed	103484	1677619909,1796390629,1474771530,1199046281,1199046279,1199046277,766949540,766947334,669174090,15213090,15213089,15213075,46091695,16326298	MK105453, MG967555, AB060579, LM652994, MH657848	5					5
	Fagaceae	Quercus glauca	-		Confirmed	103489	1152523644,332015162,756777099,669174232,669174108,669174106,392050668,46091698,16326282	KX852399, AB060571, LM653003, LM653002, LM653065, AB729088, KP094994	7					7
	Fagaceae	Quercus myrsinifolia	Confirmed	LC413398	Confirmed	57648	1677619775,1677619737,1767098608,1436831128,332015165,206604002,46091704,16326284	MN199025, AB060572, HQ427170, MH657781, MH657762	5					6
	Fagaceae	Quercus phillyraeoides	Confirmed	LC413487	Confirmed	97702	1677619741,1828966579,1796391251,1207592834,1207592833,1207592831,1207592830,1207592828,1207592827,1207592825,1207592823,1207592822,1207592820,1207592818,1207592817,1207592815,1207592814,1207592812,1207592810,1207592808,1207592806,1207592805,1207592803,1207592801,1207592800,1207592798,1207592796,1207592795,1207592793,1207592791,1207592789,1207592788,1207592786,1207592784,1207592782,1207592781,120…	MK105462, MN882701, AB060573, LM653088, LM653024, LM653023, AB729078, HQ427176, MH657764	9					10
	Fagaceae	Quercus serrata	-		Confirmed	103482	1677620139,1677620001,1677619259,1677618975,1796391428,1796390896,1279615886,1279615884,1279615882,1199046301,1199046299,1199046297,1199046295,1199046293,1199046291,1199046289,332015167,766947354,766947342,565341359,392050646,15213100,15213099,15213088,15213087,15213086,15213085,148726718,148726716,46091712,16326292	MK105464, KF683149, AB060576, MH657894, MH657963, MH657523, MH657381, MG367366, MG367365, MG367364	10					10
	Fagaceae	Quercus variabilis	-		Confirmed	103481	1677618785,1677621495,1677620343,1796391517,1796390451,1199046347,1199046345,1199046343,1199046341,1047303690,1031600300,766947364,669174294,380708512,380708511,380708510,380708509,380708508,380708507,380708506,380708505,380708504,380708503,46091715,16326288	MK105466, MK105451, KU240009, AB060574, LM653096, MH658641, MH657286, MH658065	8					8
	Geraniaceae	Geranium carolinianum	-		Confirmed	554690	1338006112,1328835321,1328826246,1184797824,540118827,197131847,317017547,343186876,343186874,343186872	EU922209, JF941753, JF941752, JF941751, KY627066, MG247680, MG246677, KX677903, HQ644043	9					9
	Geraniaceae	Geranium thunbergii	-		Confirmed	345239	540118807	-	0					0
	Ginkgoaceae	Ginkgo biloba	-		Confirmed	3311	1202229302,1202229216,1202229130,1202229044,1202228771,1202228685,1202225023,1202224937,1202224851,1139417178,315259798,1808682137,1575793353,1417785550,1417785464,1417785378,1417785292,1417785206,1417785120,1417785034,1417784948,1417784862,1417784776,1417784690,1417784604,1417784518,1417784432,1388598719,1388598633,1388598547,1388598461,1388598375,1388598289,1388598203,1388598117,1388598031,1388…	JN654343, JQ512540, JQ512539, JQ512538, KX673574, KX673573, KX673572, KX673571, KX673570, KX673569, KX673568, KX673567, KX673566, KX645631, MG922664, MG922663, MG922662, MG922661, MG922660, MG922659, MG922658, MG922657, MG922656, MG922655, MG922654, MG922653, MG922652, MG922651, MG922650, MG922649, MG922648, MG922647, MG922646, MG922645, MG922644, MG922643, MG922642, MG922641, MG922640, MG922639,…	105					105
	Gleicheniaceae	Dicranopteris pedata	-		Confirmed	397678	1811751971,113196847	LC496744, DQ838070	2					2
	Gleicheniaceae	Diplopterygium glaucum	-		Confirmed	397682	1092191223,1092191221,1092191219,1092191217,1092191215,1092191213,1092191211,1092191209,1092191207,1092191205,1092191203,1092191201,113196841,558516635	DQ838067, KU936583, KU936582, KU936581, KU936580, KU936579, KU936578, KU936577, KU936576, KU936575, KU936574, KU936573, KU936572, KF225594	14					14
	Hamamelidaceae	Distylium racemosum	Confirmed	LC413455	Confirmed	50998	1677618759,1566857496,1436831242,4007906,756776103	AF061998, MH657273, KP094496	3					4
	Hydrangeaceae	Deutzia crenata	-		Confirmed	698544	766968028	-	0					0
	Hydrangeaceae	Hydrangea macrophylla	-		Confirmed	23110	154819516,1198277239,1198277237,156535639,156535400,156143137,156142993,7240251,240253169,766946984,444908670,444908668,444908666,444908664,444908662,444908660,444908658,444908656,444908654,444908652,340511413,1777693,156535527,151547487,90074818,8517539	AB755646, AB755645, AB755644, AB755643, AB755642, AB755641, AB755640, AB755639, AB755638, AB755637, AB236037, L11187, HM850057, EF590534, KX783892, KX783891, GQ248622	17					17
	Hydrocharitaceae	Egeria densa	-		Confirmed	55453	1184800256,666440514,340511231,409180858,409180856,409180854,409180852,409180850,409180848,409180846,409180844,409180842,409180840,2734917,347948910,145751846,11527516,11526530	EDU80695, HM849966, AB004887, KJ647332, KX679119, JX100684, JX100683, JX100682, JX100681, JX100680, JX100679, JX100678, JX100677, JX100676	14					14
	Hydrocharitaceae	Elodea nuttallii	-		Confirmed	55313	1597482041,1331045137,1184799602,1159729257,1159729245,1159729005,666788488,817991906,484400276,484400272,409180868,409180866,409180864,2734921,145751863,145751847,11527518,11526532	KM360763, AB004888, LC219120, LC219114, LC218994, MG226468, KX678792, JX100690, JX100689, JX100688	10					10
	Hydrocharitaceae	Hydrilla verticillata	-		Confirmed	51024	1791150472,1735571255,1735571251,1699467756,1699467754,1699467752,1402371638,1402371636,1402371634,1597482573,1172208398,1159729275,1159729243,1159729217,1159729181,1159729131,1159729103,1159729101,1159729075,1159729055,1159729049,1159729031,1159729029,1159728981,1159728971,1159728947,1159728933,1159728931,1159728929,1159728909,1159728849,1159728841,1159728835,1159728763,1159728699,1159728667,270…	U80700, LC128113, AB004891, KM982379, KM982378, KM982376, KM982377, KJ747435, KJ747432, KJ747431, KJ747434, KJ747433, KJ747440, KJ747441, KJ747442, KJ747444, KJ747443, KJ747464, KJ747511, KJ747510, KJ747418, MN179614, MN123630, MN123629, MN123628, KJ747503, KJ747471, KJ747515, LC219057, LC219043, LC219019, LC219007, LC218982, LC218957, LC218912, KJ747416, KJ747419, KJ747420, MN179612, MK925446, L…	141					141
	Hypericaceae	Hypericum laxum	-		Confirmed	282546	1735647213,1735647211,1735647209	MN206226, MN206225, MN206224	3					3
	Hypericaceae	Hypericum perforatum subsp. chinense	-		Confirmed	1137468	-	-	0					0
	Iridaceae	Crocosmia x crocosmiiflora	-		Confirmed	1053288	1184800174,1043336386,340511149	HM849925, KX679078	2					2
	Iridaceae	Iris ensata	-		Confirmed	34213	1331045677,766948852,766948850,500791,343187466,343187464,1679589	D28332, KP089566, KP089565, JF942048, JF942047, MG226738	6					6
	Iridaceae	Iris japonica	Confirmed	LC413459	Confirmed	203638	1677618927,47604613,1436831250,1043336414,343187490,343187488,343187486,343187484,343187482,343187480,61741979	MH657357, JF942058, JF942055, JF942060, JF942059, JF942057, JF942056	7					8
	Iridaceae	Iris pseudacorus	-		Confirmed	82213	1818813870,1791149928,1666023041,1597482648,1331047763,1243025513,1198277255,1184798900,597518676,930159472,766948874,766948872,507914143,334854932,379036136,379036134,379031904,343187518,343187516,343187514	KC584881, MK127946, KX783900, KX678441, MG227781, MK925374, MF349817, KF724363, KP089577, KP089576, JN893114, JN893113, JN890996, JF942074, JF942073, JF942072	16					16
	Iridaceae	Sisyrinchium angustifolium	-		Confirmed	244039	1597484221,874509643,874509039,1331043811,1331043649,1331043323,818946275,34539434,825715228,395617229	KJ773898, JQ670565, KP402604, KP643969, KP643666, MG225805, MG225724, MG225561	8					8
	Iridaceae	Sisyrinchium rosulatum	-		Confirmed	942065	1338006262,402691425,317017601	AB744223, KY627141, HQ644070	3					3
	Juglandaceae	Juglans mandshurica var. sachalinensis	-		Confirmed	667301	-	-	0					0
	Juglandaceae	Juglans regia	-	-	-	-	-	-	0	51240	1907990111,1679376966,1820415817,1820415732,1820415648,1820415563,1820415478,1820415393,1820415309,1820415224,1820415139,1820415054,1820414969,1820414884,1572047699,1572047697,1474771084,1474380329,1474380327,1328837427,1219402486,1219402402,1031877647,290585793,953515922,814969326,814969188,766946992,661916328,404243829,119675126,34016766,10998558	MN397935, MN397934, MN397933, MN397932, MN397931, MN397930, MN397929, MN397928, MN397927, MN397926, MN397925, MN397924, MF167464, MF167463, KT963008, KT870116, KF418920, GQ436392, HE963521, MK002719, MH714060, MF694989, MF694734, MG247977, MF694735	25	25
	Juglandaceae	Pterocarya rhoifolia	Confirmed	LC413483	-	16723	1436831298,436906	-	0					1
	Juglandaceae	Pterocarya stenoptera	Confirmed	LC413446	Confirmed	91225	1679377062,1677620479,1677619031,1840504585,1839127678,1580984686,1436831224,1159728965,766947316,661916332,527139609,34016757,10998565,10998564	MN866892, MN262640, MH188289, KF418922, MH657409, MH714108, MH658133, LC218974	8					9
	Juncaceae	Juncus alatus	-		Confirmed	1274368	-	-	0					0
	Juncaceae	Juncus decipiens	-		Confirmed	388580	604722342	AB369979	1					1
	Juncaceae	Juncus prismatocarpus subsp. Leschenaultii	-		Confirmed	308405	-	-	0					0
	Juncaceae	Juncus tenuis	-		Confirmed	932103	1735647225,1735647223,1735647221,1597482715,1331047617,1331046543,1331044097,1184800292,320338403,315140619,313664236,642989411,642989409,607344802,340511481,320339125	HM850091, HQ590147, MN206232, MN206231, MN206230, MG227708, MG227171, MG225948, KX679137, KJ593489, KJ593488, KJ204360	12					12
	Juncaceae	Juncus wallichianus	-		Confirmed	703630	747744537,411030355	JX644709, AB985730	2					2
	Juncaceae	Luzula capitata	-		Confirmed	388581	1771904358,1735647921,1735647919,1735647917	LC439226, MN206580, MN206579, MN206578	4					4
	Juncaginaceae	Triglochin maritima subsp. asiatica	-		Confirmed	1579741	-	-	0					0
	Lamiaceae	Callicarpa dichotoma	-		Confirmed	28515	1053085245,766946726,756777143,756777141,695291,348070	-	0					0
	Lamiaceae	Callicarpa japonica	-		Confirmed	105891	440806737,440806735	-	0					0
	Lamiaceae	Clerodendrum trichotomum	-		Confirmed	54229	1677618761,1677621241,1677620853,1677619823,1677619459,1468788106,332015192,766946798,756177469,756177467,756177465,756177463,335059474,440806714,440806713	HQ384865, HQ427186, MH657805, MH657274, MH658514, MH658320, MH657623, KJ688089, KJ688088, KJ688087, KJ688086	11					11
	Lamiaceae	Vitex rotundifolia	-		Confirmed	413484	1910322056,1547241179,1273878702,1273878700,1273878698,1273878696,1273878694	MT937186, LC429598	2					2
	Lamiaceae	Clinopodium gracile	Confirmed	LC413421	Confirmed	1150280	1436831174,1063823808	KX527227	1					2
	Lamiaceae	Clinopodium micranthum	-		Confirmed	751801	-	-	0					0
	Lamiaceae	Glechoma grandis	Confirmed	LC413427	Confirmed	672818	1735647195,1735647193,1735647191,1436831186	MN206217, MN206216, MN206215	3					4
	Lamiaceae	Lamium amplexicaule	-		Confirmed	53160	1874901365,1874901363,1874901361,1874901359,1874901357,1874901355,1874901353,1874901351,1874901349,1874901347,1874901345,1735647825,1735647823,1735647821,1597482753,1559933760,1316023968,1316022468,825715450,550600467,340511501,371754438,371754354,379033652,379031946,379031940,110659922,3355769	AB266225, Z37399, KF055116, HM850101, HQ902802, HQ902760, JN891014, JN891017, JN891870, MN206532, MN206531, MN206530, MH215248, MG222811, MG222061, KP402715	16					16
	Lamiaceae	Lamium barbatum	-		Confirmed	1046404	338819126	HM590108	1					1
	Lamiaceae	Lamium purpureum	-		Confirmed	53164	315259802,1735647963,1735647961,1735647959,1316026864,1316023596,1657661,825715544,550600499,550600497,550600495,340511505,379033655,379032486,379032482,379032480,379031211,110659920,3355777	AB266224, Z37403, HM850103, KF055132, KF055130, KF055131, KP402762, JN890649, JN891285, HQ619755, MN206601, MN206600, MN206599, MG224246	14					14
	Lamiaceae	Lycopus cavaleriei	-		Confirmed	1351831	756188488	KM886792	1					1
	Lamiaceae	Mentha canadensis	-		Confirmed	294733	1679376794,1679376726,1677621535,1677621253,1707765346,1575793376,930159556,480312835,359388611,399573320,349591151,349591150,349591149,349591148	MN047448, KC473279, JF949984, JN407303, JN407302, MH713974, JN407300, JN407301, KT695474, MH713940, MH658661, MH658520, JN965668	13					13
	Lamiaceae	Mentha x piperita	-		Confirmed	34256	1835923301,1832297200,1597483042,1575793377,1519498649,1474380357,1361865243,1198277307,1198277305,1198277303,1101805073,1101805071,1101805069,1101805067,501416616,501416614,751663108,383929149,327315226,327315224,327315222	MN736963, KP172042, KC571792, FR720531, FR720530, FR720529, JQ230988, KX783926, KX783925, KX783924, KC571791, MF694749	12					12
	Lamiaceae	Mosla dianthera	-		Confirmed	1874238	1200166105	KY624974	1					1
	Lamiaceae	Mosla scabra	-		Confirmed	1898873	1200166111,1063823912	KX527279, KY624977	2					2
	Lamiaceae	Perilla frutescens var. crispa	-		Confirmed	179837	1010923787,1010923698	KT220688, KT220687	2					2
	Lamiaceae	Physostegia virginiana	-		Confirmed	28510	1597483411,1316027798,1316027658,1316024704,703255,349070	L14405, MG224713, MG223179, MG224643	4					4
	Lamiaceae	Prunella asiatica	-		Confirmed	318069	-	-	0					0
	Lamiaceae	Salvia japonica	-		Confirmed	395340	1431829007,1227366842,1200753045,169159141,169159139,169159137,169159135,110659912,110659910,110659908,110659906	MG823821, AB295066, AB295064, AB295065, AB295063, KY646163	6					6
	Lamiaceae	Salvia plebeia	-		Confirmed	424424	1907865006,1677621581,1874901383,1874901381,1874901379,1874901377,1874901375,1874901373,1874901371,1874901369,1874901367,1563988839,1563988837,1563988835,1431829065,1431829063,1431829061,1431829059,1401669262,1227366854,338819078,338819076,751663174,480312901,395132814,395132812,395132810,395132808,395132806,375335087,169159163	MG823847, MG823849, MG823848, KP172076, AB295077, MH287280, MN834131, MG823850, HM590084, HM590083, KC473312, JQ934021, JQ934020, JQ934019, JQ934018, JQ934017, JQ339280, MH658684	18					18
	Lamiaceae	Scutellaria indica	-		Confirmed	233892	1798158353,1775898971,1775898969,1775898967,1775898965,1775898963,381413852,220061236	JQ322529, FJ513151, MN609729, MN609728, MN609727, MN609726, MN609725	7					7
	Lamiaceae	Scutellaria indica var. parvifolia	-		Confirmed	-	-	-	0					0
	Lardizabalaceae	Akebia quinata	Confirmed	LC413435	Confirmed	13331	1436831202,1135451844,1096997434,1096997432,1096997429,1096997426,1096997423,37194758,290586089,34539168,460417132,904040,22595026,598056,904042	KX611091, L12627, GQ436540, KU853420, KU853419, KU853418, KU853417, KU853416	8					9
	Lardizabalaceae	Akebia trifoliata subsp. Trifoliata	-		Confirmed	714441	-	-	0					0
	Lardizabalaceae	Akebia x pentaphylla	-		Confirmed	1351823	-	-	0					0
	Lauraceae	Cinnamomum camphora	Confirmed	LC413433	Confirmed	13429	1677620013,1854235137,156142265,1750939406,1567425941,1562529157,1561263530,1540587829,1436831198,1338005840,1243302529,1238280547,154819492,1197280708,1197280706,1190330824,1190330822,1190330820,1190330818,1154259974,156535605,156535356,156143090,156142957,154819395,328684753,328684751,37194782,332015312,331704461,290586513,270156199,814969168,814969158,814969156,814968992,814968990,756776057,75…	MF421523, MH050970, LC228240, MN689735, MH356726, MG021326, MF156716, L12641, HM019457, HM019456, KJ439987, KX546831, KX546830, KX546829, GQ436752, JN114795, JX843240, KP094473, EF590509, AB729083, KY626930, KY945252, KX546832, LC435396, KY945253, KX344673, GU135257, KP094472, JX571805, MH657900, KJ688064	31					32
	Lauraceae	Cinnamomum insularimontanum	-		Confirmed	119264	328684759	HM019460	1					1
	Lauraceae	Machilus thunbergii	Confirmed	LC413400	Confirmed	128685	1436831132,1409507074,1190331308,1190331306,1190331304,1190331302,1063823596,332015308,756776897,756776895,756178863,756178045,756178043,756178041,756178039,756178037,756178035,632992663,111035824,111035823,111035822	KX527121, MH178404, KX547074, KX547073, KX547071, KX547072, HQ427257, KF569894, KP094893, KP094892, KJ688786, KJ688377, KJ688376, KJ688375, KJ688374, KJ688373, KJ688372	17					18
	Lauraceae	Neolitsea sericea	-		Confirmed	128655	1258175480,1190331422,1190331420,1190331418,328684845,814969160,814968988,814968986,546241809	MF939341, KF586650, HM019505, KX547131, KX547130, KX547129	6					6
	Liliaceae	Lilium lancifolium	-		Confirmed	79002	1677621059,1633811597,1597482840,9757566,1331044663,7768649,1242014290,1219876554,290585593,820941025,961594147,685847212,378926694,378926692,378926690,334854966	KP711938, KY748297, MH177880, AB034937, KY940844, KM085510, GQ436292, HQ692295, HQ692294, HQ692293, MH658423, MG226231, KJ841378	13					13
	Liliaceae	Lilium longiflorum	-		Confirmed	4690	7768643,961594157,567321773,523706753	AB034934, KC968977, KF850879	3					3
	Linderniaceae	Lindernia crustacea	-		Confirmed	386641	1524092634,1524092632,1389385110,1338006970,1338006642,113374109	MH767726, MH767725, AB259807, KY627495, KY627331	5					5
	Linderniaceae	Lindernia dubia	-		Confirmed	438434	1316027704,1316027254,1316026702,1316023712,818945746,1251773678,1243025297	KJ773633, MF963273, MG224666, MG224441, MG224165, MG222683, MF349709	7					7
	Linderniaceae	Lindernia micrantha	-		Confirmed	386642	113374111	AB259808	1					1
	Linderniaceae	Lindernia procumbens	-		Confirmed	929486	-	-	0					0
	Lindsaeaceae	Odontosoria chinensis	-		Confirmed	32133	1384011149,671036298,1277907233,313473917,515462,463527	AB574773, MG913608, OCU05934, KM114191	4					4
	Lygodiaceae	Lygodium japonicum	-		Confirmed	13824	295791998,270155961,313473835,558516581,474452383,383292370,349591155,349591153,349591152,511570,308894,99640887	HM021803, AB574732, KF225593, KC536645, U05632, L13479, AM177360, JN407304, JN407305, GU135138, JN407306, JN407307	12					12
	Lythraceae	Ammannia coccinea	-		Confirmed	330155	67079103	DQ006103	1					1
	Lythraceae	Lagerstroemia indica	-		Confirmed	141186	1677619027,1693001349,1391852557,1338007042,1338006996,557470099,1039679162,66970774,766947012,387865482,309274275,11493671	KF572028, KX263727, JN114812, MK895583, MH657407, KY627531, KY627508, MF461298	8					8
	Lythraceae	Lythrum salicaria	Confirmed	LC413498	Confirmed	13129	1677621269,1735647261,1735647259,1735647257,1693001351,1654700132,1597482982,1436831328,1328840870,1328839426,1328836550,1328827743,1328826210,1243024463,1184798562,21306015,21306012,21303237,315140657,314911138,283558292,28076718,930159666,930159532,930159430,817992120,685847263,507914163,379036294,28076691,320339146,21303300,21303299	MK881629, KC584891, MK895584, MH658528, KT695411, KJ841404, JN893193, KT695462, MN206250, MN206249, MN206248, MG249698, MG248976, MG247791, MG247047, MG246659, MF349292, KX678272	18					19
	Lythraceae	Rotala indica	-		Confirmed	162024	1150196422,21303369,21303264,23393876,21303308	-	0					0
	Magnoliaceae	Magnolia compressa	-		Confirmed	85872	1851726794,756178891,756178161,756178159,756178157,756178155,756178153,756178151,756178149,756178147,5731593,18073520,17223533,10945018,10945017,10945016,10945015,10945014,10945013,10945012,10945011,10945010,10945009,10945008,10945007,10945006,10945005,10945004,10945003,10945002,10945001,10945000,10944999,10944998,10944997,10944996,10944995,10944994,10944993,10944992,10944991,10944990,10944985,10…	MN604380, KJ688800, KJ688435, KJ688434, KJ688433, KJ688432, KJ688431, KJ688430, KJ688429, KJ688428	10					10
	Magnoliaceae	Magnolia grandiflora	-		Confirmed	3406	1842044957,315259808,156142285,1338005842,18024794,154819536,156535661,156535424,156143158,156143012,154819435,1096997651,1096997649,1096997646,1096997644,37959629,7008054,34539360,240253197,239737015,657171813,408450409,372862991,372862821,389955382,389955380,389955378,246985487,156535536,5731518	AY008925, MN990594, JN867587, JN867584, AF119180, KJ439979, KU853563, KU853562, KU853561, JN050105, JN050104, JN050103, EF590545, KY626931, HQ619758, GQ248636, JX571863	17					17
	Magnoliaceae	Magnolia kobus	-		Confirmed	54732	1847999404,1847999317,1842048103,1243025481,18024764,54306649,401465472,389955429,5731575	AY743438, MN894554, MN894553, MN990635, AY008910, JX280396, JN050130, MF349801	8					8
	Malvaceae	Hibiscus syriacus	Confirmed	LC413500	Confirmed	106335	1679376984,1509779385,1436831332,743432496,37790854,290585845,937576537,802085251,766946980,404243807,37790822	AY328174, MH330684, KM103366, KR259989, KP688069, HE963510, GQ436418, MH714069	8					9
	Malvaceae	Malva cathayensis	-		Confirmed	2291139	1677620489	MH658138	1					1
	Malvaceae	Malva neglecta	-		Confirmed	183277	1597483006,1328840768,1328838103,1328837385,1328825796,320338491,315140669,314911148,313664294,379133965,379036288,379032920,379032906,320339150	HQ590176, MG247956, JN891497, JN891504, JN893190, MG249647, MG248315, MG246452, JQ412387	9					9
	Malvaceae	Sida spinosa	-		Confirmed	108380	1328830297,1328824830,67079107	DQ006105, MG247242, MG245969	3					3
	Malvaceae	Firmiana simplex	-		Confirmed	190243	1468788124,1593478492,1063823512,19772590,37790890,37790835	KX527079, AY328192, AY082355, MH671308	4					4
	Mazaceae	Mazus miquelii	-		Confirmed	1620947	1184141449,1184141431,1184141429	KX783475, KX783476, KX783483	3					3
	Mazaceae	Mazus pumilus	-		Confirmed	113205	1910322142,1677618919,1675200312,1389450391,1559933766,1184141447,224832003,387865494,340511623,317017569	MT937187, MK381316, MG642817, FJ172728, HQ644054, JN114818, HM850162, MH657353, MH215251	9					9
	Meliaceae	Melia azedarach	-		Confirmed	155640	1893869148,1677618709,1677621259,1632269388,1675951869,154814169,1391724391,1338006460,1048991060,270155973,854905191,854905189,854905187,854905185,854905183,854905177,854905175,854905173,854905169,854905167,854905165,854905163,854905161,854905159,854905157,854905155,770590109,766947108,530444895,418205199,408450413,452090454,452090452,404243905,400530051,32815237,359329079	EU042973, MT460410, AY128234, FN599453, KP675895, KP675894, KP675893, KP675892, KP675891, KP675888, KP675887, KP675886, KP675881, KP675879, KP675877, KP675884, KP675883, KP675882, KP675880, KP675878, KU556635, JX856726, JX856725, HE963559, MH113393, KY627240, MH657248, MH658523, GU135144, KM895647, MH549917, KF496754, JX905969, JX571865	34					34
	Menispermaceae	Cocculus trilobus	Confirmed	LC413468	Confirmed	13441	1836288371,1836288369,1436831268,37194784,387134619,312602068,1389619	JN051678, MT153761, MT153760, L12642, HM755925	5					6
	Molluginaceae	Trigastrotheca stricta	-		Confirmed	437579	1612497983,1612497981,1612497979,1612497977,1612497975,1573386646,1524092508,1524092506,1524092504	MH767663, MH767662, MH767661, MK397905, MH014558, MH014557, MH014555, MH014554	8					8
	Moraceae	Fatoua villosa	-		Confirmed	66391	1597482232,1338007046,818945496,1151022726,743063140,557163084,557163082,480321357	KJ773508, KF138169, KF138168, KY627533, KU856489	5					5
	Moraceae	Ficus carica	-		Confirmed	3494	1907990093,1808995914,1693892373,1580139436,1361865278,1200753472,1151022728,295292450,295292448,1043109845,817991948,766946916,507914141,340511307,379133921,404243761,387464966,387464964,384094981,384094980,384094979,384094978,384094977,384094976,384094975,384094974,384094973,384094972,384094971,384094970,384094969,384094968,384094967,384094966,384094965,384094964,384094963,384094962,384094961,3…	KY635880, KM360784, MK286386, MN102670, KC584880, JQ773661, JQ773660, GU935064, GU935063, HE963487, MK398243, KU856490, KX162940, JQ412365	14					14
	Moraceae	Ficus erecta var. erecta	Confirmed	LC413470	-	2283356	1436831272	-	0					1
	Moraceae	Ficus erecta var. sieboldii	Confirmed	LC413462	-	2004885	1436831256	-	0					1
	Moraceae	Ficus sarmentosa var. nipponica	Confirmed	LC413450	-	546740	1436831232,310942223	-	0					1
	Moraceae	Ficus sarmentosa var. thunbergii	Confirmed	LC413428	-	276778	1436831188,310942222	-	0					1
	Moraceae	Morus australis	-		Confirmed	66392	1677620321,1677619801,1469274233,1170974117,281428889	KY420004, MH358098, GU145573, MH658054, MH657794	5					5
	Myricaceae	Morella rubra	Confirmed	LC413447	Confirmed	262757	1436831226,1195856365,1195856281,1195856197,332015300,756776921,756776919,756178165,756178163,661916336,661916248	KF418924, KY476637, KY476636, KY476635, KP094905, KP094904, HQ427253, KJ688437, KJ688436	9					10
	Nelumbonaceae	Nelumbo nucifera	-		Confirmed	4432	1811294152,1811294150,1811294148,1811294146,1811294144,1811294142,1811294140,1811294138,1811294136,1811294134,1811294132,1811294130,1811294128,1811294126,1811294124,1811294122,1811294120,1811294118,1811294116,1811294114,1811294112,1811294110,1797954766,1797954764,1797954762,1797954760,1797954758,1797954756,1797954754,1797954752,1797954750,1797954748,1797954746,1567426037,1237939414,290486947,2294…	KM655836, GQ997596, FJ754270, KT119346, KT119345, KF009944, JQ336993, M77033, FJ626615, JF942598, MN011709, JN407322, MN068956, MN068955, MN068954, MN068953, MN068952, MN068951, MN068950, MN068949, MN068948, MN068947, MN068946, MN068945, MN068944, MN068943, MN068942, MN068941, MN068940, MN068939, MN068938, MN068937, MN068936, MN068935, MN011718, MN011717, MN011716, MN011715, MN011714, MN011713, M…	51					51
	Nephrolepidaceae	Nephrolepis cordifolia	-		Confirmed	32153	1859639015,1338006612,1277907171,311901129,311901127,270156205,943511812,313474055,511580,463525	HM748145, HM748146, AB575228, NCU05933, NCU05637, MN623365, KY099835, KY627316, GU135260	9					9
	Nyctaginaceae	Mirabilis jalapa	-		Confirmed	3538	1573383810,1487129753,1487129751,1487129749,342370,15341023,807201324,636536619,340511657,379133975,323461177,56382773	HM850179, M62565, MK397875, FN868320, MH050038, MH050037, MH050036, KP149544, JQ412392	9					9
	Oleaceae	Forsythia suspensa	-		Confirmed	126418	1911464796,1677620861,1677619497,1365675603,1316026558,1316022742,1275386293,290586091,766946930,766946928	MF407180, MF579702, MN722325, GQ436541, MH658324, MH657642, MG224093, MG222198	8					8
	Oleaceae	Fraxinus sieboldiana	-		Confirmed	490850	1621544737,1775898779,1775898777,1775898775	MK299395, MN609750, MN609749, MN609748	4					4
	Oleaceae	Ligustrum japonicum var. japonicum	Confirmed	LC413454	-	2283369	1436831240	-	0					1
	Oleaceae	Ligustrum lucidum	Confirmed	LC413449	Confirmed	458695	1679376972,1828185302,1575793366,1532343492,1436831230,332183629,332183627,332183625,332183623,332183621,332183619,332183617,332183615,290586093,270155987,766947026,756776419,379133951,343187948,343187946,343187944	MH394207, GQ436542, JF830485, JF830484, JF830483, JF830481, JF830480, JF830479, JF830482, JF830478, LC385907, JF942289, JF942287, JF942288, MH714063, GU135151, KP094654, JQ412380	18					19
	Oleaceae	Ligustrum obtusifolium subsp. microphyllum	-		Confirmed	1028357	332183591,332183589,332183587	JF830466, JF830465, JF830464	3					3
	Oleaceae	Ligustrum ovalifolium	-		Confirmed	126436	1316024188,332183585,332183583,332183581,332183579,332183577,332183575,332183573,332183571,332183569,1043109905,1043109903,545698899,340511547	HM850124, JF830463, JF830462, JF830461, JF830460, JF830459, JF830458, JF830457, JF830456, JF830455, MG222921, KF613043, KX162970, KX162969	14					14
	Oleaceae	Osmanthus fragrans	-		Confirmed	93977	-	-	0					0
	Oleaceae	Osmanthus fragrans var. aurantiacus	-		Confirmed	1306260	469799247	-	0					0
	Oleaceae	Osmanthus heterophyllus	-		Confirmed	126555	1621545093,1775898755,1775898753,1775898751,1243024691,597518440	MK299399, KF724245, MN609738, MN609737, MN609736, MF349406	6					6
	Oleaceae	Osmanthus x fortunei	-		Confirmed	426076	-	-	0					0
	Oleaceae	Syringa vulgaris	-		Confirmed	34270	1597484478,1335850855,1316026196,1316026072,1316023450,1184799954,320338826,315140875,314911338,313664528,108773703,930159520,817992384,685847678,404244183	MG255768, DQ673303, HE963698, MG223925, MG223863, MG222552, KX678968, KT695456, KJ841612	9					9
	Onagraceae	Epilobium pyrricholophum	-		Confirmed	1712248	1677621385	MH658586	1					1
	Onagraceae	Ludwigia prostrata	-		Confirmed	859319	1677621585,1874901621,1874901619,1874901617,1874901615,1874901613,1874901611,1874901609,1874901607,1389385126	MH658686	1					1
	Onagraceae	Oenothera biennis	-		Confirmed	3942	1679376996,1874901395,1874901393,1874901391,1575638431,1090891606,1090891365,1090891116,1090890877,1090890679,1025624941,974032173,960514604,1782796560,1597483193,1563988829,1338006944,1338006830,1328840564,1328839054,1328838051,1328837599,1328837423,1328825466,1243025167,320338524,320338521,315140691,315140689,314911170,314911168,313664324,313664322,930159688,685847313,694179339,545698931,670791…	KM218350, MH168560, KX687915, KX687914, KX687913, KX687912, KX687911, KU521375, EU262889, KT881175, MN601460, HQ590190, DQ006109, KY627482, KJ841429, KY627425, MH714075, KT695540, MG249545, MG248790, MG248289, MG248063, MG247975, MG246287, MF349644, KF613059	26					26
	Onagraceae	Oenothera glazioviana	Confirmed	LC413431	Confirmed	482428	1575637993,974032169,960514519,960514349,960514264,1436831194,1328838378,817992182,340511713	MH168559, EU262890, KT881174, KT881172, KT881171, HM850207, KM360901	7					8
	Onagraceae	Oenothera laciniata	-		Confirmed	238288	1679377016,1597483200,1328830301,818945880,317017575	KJ773700, HQ644057, MH714085, MG247244	4					4
	Onagraceae	Oenothera rosea	-		Confirmed	238298	1241374920,340511719	MF135337, HM850210	2					2
	Onagraceae	Oenothera speciosa	-		Confirmed	3953	317017577,255755669	AB516355, HQ644058	2					2
	Onagraceae	Oenothera stricta	-		Confirmed	690551	1699896311	LC364374	1					1
	Onocleaceae	Matteuccia struthiopteris	-		Confirmed	3277	1597483016,1434742677,1434742675,1434742673,1331391713,1331391268,1331390866,1243024499,1236180299,1809271,313664298,642989501,642989499,642989497,642989495,313475214,685847275,578004552,578004550,578004548,544280771,537844168,373222163,463519,73760006,11994941	AB232415, AB575062, KC795813, KC795812, KC795811, KC254353, D43917, MSU05930, KY427353, JF832074, KJ841410, HQ590178, MF349310, MF572220, MF572219, MF572218, MG215510, MG215288, MG215087, KJ593534, KJ593533, KJ593532, KJ593531	23					23
	Ophioglossaceae	Botrychium ternatum	-		Confirmed	208695	31788552,313473714,313473712,384232442,384232440,31788605	AY138404, JQ349073, JQ349074	3					3
	Ophioglossaceae	Ophioglossum petiolatum	-		Confirmed	37426	1805100390,1805100382,1805100380,1805100378,1805100376,1805100374,1805100372,1805100370,1805100368,1805100366,1338005974,31788565,149774707,313473728,352952686,31788612	EF469946, AB574678, AB626647, MN524779, AY138411, KY626997	6					6
	Ophioglossaceae	Sceptridium japonicum	-		Confirmed	208694	31788550,313473698,384232458,384232456,384232438,384232436,31788604	AB574663, AY138403, JQ349082, JQ349071, JQ349081, JQ349072	6					6
	Ophioglossaceae	Pteridium aquilinum subsp. japonicum	-		Confirmed	378122	-	-	0					0
	Orchidaceae	Calanthe discolor	-		Confirmed	673185	1789121655,1243024723,519670864,519670862,519670860,313756517,635174107,635174105,635174103,635174101,635174099,635174097	HM640548, MK235056, KC704864, MF349422, KF296669, KF296668, KF296667, KF296666, KF296664, KF296665	10					10
	Orchidaceae	Cymbidium goeringii	-		Confirmed	112607	1254338007,519670900,519670898,519670896,519670894,519670892,519670890,519670888,948550010,619498983,619498981,619498979,619498977,635174123,635174121,334854952	MF421552, KT722982, KC704884, KC704883, KC704882, KC704881, KC704880, KC704879, KC704878, KJ597931, KJ597930, KJ597929, KJ597928, KF296677, KF296676	15					15
	Orchidaceae	Gastrodia pubilabiata	-		Confirmed	1499945	635717166	KF695153	1					1
	Orchidaceae	Liparis nervosa	-		Confirmed	327332	1809268750,1005352010,1005352008,1005352006,1003310303,353444530,353444528,353444526,353444524,635174159	MN641753, JN005550, JN005549, KU748315, KU748313, JN005551, JN005552, KU748314, KU747991, KF296695	10					10
	Orchidaceae	Neofinetia falcata	-		Confirmed	78812	1031500520,1031499879,519670960,519670958,519670956,3560775,635174199,78217175,18027070	KT726909, KT726907, AF074197, KC704914, KC704913, KC704912, KF296715	7					7
	Osmundaceae	Osmunda japonica	-		Confirmed	90693	1699896339,1622212603,157837468,157061024,313473768,578004536,578004534,578004532,578004530,578004528,578004526,578004524,578004522,578004520,578004518,578004516,578004514,578004512,578004510,578004508,345433132,345433130,345433128,238769123,238769120,238769117,238769114,157366278,21623654,5821324,216360475	AB574698, KC795801, KC795799, KC795798, KC795795, KC795792, AB639164, AB639162, AB024947, KC795805, KC795804, KC795803, KC795802, KC795800, KC795797, KC795796, KC795794, KC795793, KC795791, AB639163, AB076261, AB494712, AB494713, MK554796, EF588701, AB494714, AB494711, LC364388	28					28
	Oxalidaceae	Oxalis articulata	-		Confirmed	44476	1820736207,340511739,404243939,317017581	HE963576, HM850220, LC530247	3					3
	Oxalidaceae	Oxalis bowiei	-		Confirmed	519130	-	-	0					0
	Oxalidaceae	Oxalis corniculata f. atropurpurea	-		Confirmed	-	-	-	0					0
	Oxalidaceae	Oxalis corniculata f. rubrifolia	-		Confirmed	1226265	402478583	AB743842	1					1
	Oxalidaceae	Oxalis corniculata var. trichocaulon	-		Confirmed	-	-	-	0					0
	Oxalidaceae	Oxalis corniculata var. villosa	Confirmed	LC413408	-	2283353	1436831148	-	0					1
	Oxalidaceae	Oxalis debilis subsp. corymbosa	-		Confirmed	-	-	-	0					0
	Oxalidaceae	Oxalis dillenii	-		Confirmed	4035	1820736202,1820736197,1328824940,1151064410,1151064408,7240397,642989587,642989585,317017579	HQ644059, KJ593576, MG246024, LC530244, LC530241, KJ593577	6					6
	Papaveraceae	Corydalis heterocarpa var. japonica	-		Confirmed	1030657	-	-	0					0
	Papaveraceae	Corydalis incisa	-		Confirmed	404570	1735647123,1735647121,1735647119,1058276468,115490367	DQ912903, KX272421, MN206181, MN206180, MN206179	5					5
	Papaveraceae	Papaver dubium	-		Confirmed	357469	1328839192,340511757,379036662,379036656,379031203,255995476	HM850229, AB517147, JN893377, JN893374, JN890645, MG248859	6					6
	Paulowniaceae	Paulownia tomentosa	-		Confirmed	39353	1677620769,1740133947,1678297717,1184141405,833204275,408450423,703253,703251,41323897	L36447, MK392260, KX783466, MK875778, KP718624, MH658278	6					6
	Phrymaceae	Phryma leptostachya var. asiatica	-		Confirmed	2495447	1910321669,1675200400,224832017,13539656	AF190439, FJ172735	2					2
	Phyllanthaceae	Phyllanthus lepidocarpus	-		Confirmed	586096	-	-	0					0
	Phytolaccaceae	Phytolacca americana	Confirmed	LC413411	Confirmed	3527	1677619019,1675951925,1597483413,1575642471,1487129773,1487129771,1436831154,874509677,874509585,1338006452,1328840168,1328837361,1243025471,6017821,343127,290586309,289599746,237861970,67079121,340511813,404243965,6706970	HM850257, M62567, FJ860398, HE963589, MH050048, MH050047, GQ436650, DQ006112, KP643986, MG249347, MG247944, MF349796, MH549945, MH657403, KP643940, KY627236	16					17
	Pinaceae	Abies firma	-		Confirmed	78260	365775155,766946610,499139409,386802231,386802229,3273320	JQ512507, JQ512506, AB015647	3					3
	Pinaceae	Cedrus deodara	-		Confirmed	3322	315259820,1474771028,1474380225,21360783,290586361,228017057,817991782,766946758,558515480,558515478,558515476,404243575,307683210,386802259,386802257,386802255,21311459,11295	KM360701, JQ512521, JQ512520, JQ512519, AF456381, AB480043, HG765042, HG765041, HG765040, HE963394, GQ436676, HQ619764, MF694961, MF694683	14					14
	Pinaceae	Pinus densiflora	Confirmed	LC413499	Confirmed	77912	1611811567,1519155330,1436831330,86559819,766947184,357001384,386802371,386802369,386802367,386802365,365266547,365266545,343190268,343190266,343190264,343190262,343190260,343190178,343190176,343190174,343190172,343190170,343190168,343190166,343190164,343190162,343190160,6683402,148726720,6683271,6683197,6683325	AB019814, DQ353731, JF701591, JF701590, MK285358, MF990371, JN854210, JQ512577, JQ512576, JQ512575, JQ512574, JF943404, JF943403, JF943402, JF943401, JF943400	16					17
	Pinaceae	Pinus palustris	-		Confirmed	46836	1338005518,57340321,441479325,441479225,441479131,356998903,386802381,386802379,17974251	AB063373, AY724756, JN854176, JQ512582, JQ512581, KY626769, KC156831, KC156781, KC156734	9					9
	Pinaceae	Pinus thunbergii	Confirmed	LC413456	Confirmed	3350	1583997815,1583997813,1583997811,1583997809,1464229619,1436831244,364285638,313494591,228016360,766947210,766947208,386802407,386802405,343190278,343190276,343190274,343190272,343190270,529643	MH612862, FJ899562, D17510, JQ512595, JQ512594, HQ849871, HQ114761, JF943454, JF943453, JF943452, JF943451, JF943450	12					13
	Pittosporaceae	Pittosporum tobira	Confirmed	LC413403	Confirmed	43073	315259828,1436831138,1198277401,1198277399,1198277397,340511821,404243979,2281274,1293037,1375072	HM850261, HE963596, HQ619768, KX783973, KX783972, KX783971	6					7
	Plantaginaceae	Callitriche japonica	-		Confirmed	1892317	1172209814	LC177681	1					1
	Plantaginaceae	Callitriche palustris	-		Confirmed	50469	1597481032,1316025718,1316021724,1316021684,1184797898,1172209864,1172209838,1172209836,1172209834,7407840,1478032	AF248027, LC177706, LC177693, LC177692, LC177691, MG223686, MG221689, MG221669, KX677940	9					9
	Plantaginaceae	Cymbalaria muralis	-		Confirmed	4166	1316025418,1316024918,817991868,340511157	KM360744, HM849929, MG223536, MG223286	4					4
	Plantaginaceae	Linaria purpurea	-		Confirmed	1071898	1316024972,1316024520,1316021886,733451998	MG223313, MG223087, MG221770	3					3
	Plantaginaceae	Nuttallanthus canadensis	-		Confirmed	69914	1597482847,1338006092,1316020680,818945744	KJ773632, KY627056, MG221167	3					3
	Plantaginaceae	Veronica arvensis	-		Confirmed	46032	315259856,1580139480,1338005982,1316027032,1316025852,1316024316,1316023930,1316021186,818946423,685847756,340512193,404244235,379037118,379036072,379033586,379033264	KJ773972, HM850447, HE963724, KY627001, KJ841651, MG223753, JN891676, JN893082, JN893605, MG221420, MG222792, MG222985, MG224330, HQ619782, MK550616	15					15
	Plantaginaceae	Veronica hederifolia	-		Confirmed	202477	825715262,379033268,379032492	KP402621, JN891678, JN891290	3					3
	Plantaginaceae	Veronica peregrina	-		Confirmed	165341	1735648005,1735648003,1735648001,1316024006,320338908,315140929,314911388,313664588,825715400,340512201,320339270	HM850451, HQ590323, MN206622, MN206621, MN206620, MG222830, KP402690	7					7
	Plantaginaceae	Veronica persica	-		Confirmed	138560	315259860,1775898815,1775898813,1775898811,1559933762,1316026116,1316024844,1316023608,1316023496,1316023454,1241375122,1241375100,1241375054,1022506233,703457,14585738,825715428,340512203,404244237,703459	MF135404, MF135438, MF135427, HM850452, KT724052, HE963725, HQ619784, MN609768, MN609767, MN609766, MH215249, MG223885, MG223249, MG222631, MG222575, MG222554, KP402704	17					17
	Plantaginaceae	Veronica undulata	-		Confirmed	714890	-	-	0					0
	Plantaginaceae	Plantago asiatica var. densiuscula	Confirmed	LC413472	-	338572	1436831276	-	0					1
	Plantaginaceae	Plantago virginica	-		Confirmed	113209	1597483457,1338005964,1316024566,1316021424,818945994,1104557187	KJ773757, KY626992, MG223110, MG221539	4					4
	Platanaceae	Platanus occidentalis	Confirmed	LC413493	Confirmed	4403	1693001335,1597483473,1436831318,874509931,1338006276,1328831570,1328827741,1328826374,1242597524,7240417,3834601,29726121,133930626,1015567231,825715404,114054363,460417148,3916170	KR232450, L01943, AF081073, DQ923116, MF370846, KP644113, MG247362, MG247046, MG246741, KY627148, KP402692	11					12
	Poaceae	Agrostis clavata var. nukabo	-		Confirmed	649481	341873033	HQ600466	1					1
	Poaceae	Agrostis gigantea	-		Confirmed	345916	1347828909,1347828907,1347828905,1347828903,1341119461,1331048651,1331048011,1331047837,1331047171,1331044839,1331044761,1331044001,1331043781,320337846,320337843,315140265,314910804,313663824,313663822,961593865,642988825,642988823,379036002,379036000,320338970,320338969	MF460976, KJ593196, JN893046, JN893047, KJ593195, MF596528, MF596526, MG227485, MG226280, MG225900, MG225790, MG227905, MG227818, MF596527, MG226319, HQ589941, HQ589940	17					17
	Poaceae	Aira elegantissima	-		Confirmed	1211427	404243407	-	0					0
	Poaceae	Alopecurus aequalis	-		Confirmed	114194	1824313622,1735647909,1735647907,1735647905,1597480595,1559933736,1347828961,1347828959,1347828957,1347828955,1331046821,1331046691,1331045905,1331043393,320337861,315140273,314910812,313663834,961593889,685846646,564585517,564585515,564585513,564585511,564585509,359387825,359387823,341873039,379036552,379031493,320338975	MN422306, JN965218, JN890790, JN893322, MN206574, MN206573, MN206572, MH215236, KJ841092, JN965219, MF596554, MG227245, HQ589946, MF596553, MF596552, MF596551, MG227310, MG226852, MG225596, HQ600469	20					20
	Poaceae	Andropogon virginicus	-		Confirmed	1079125	1675951138,1338005752,1331045499,1331043345,818945020	KJ773269, MG226649, MG225572	3					3
	Poaceae	Anthoxanthum odoratum	-		Confirmed	29661	1597480708,1285890204,1347828997,1347828995,1347828993,1331048431,1331044511,1331044063,768804220,817991650,545899353,545899351,545899349,545899347,340510859,404243427,379033392,379031335,379031329,57283843,57283791	AJ746256, MF998473, KM974732, KM360635, AJ746282, HM849780, KF522680, KF522679, KF522678, KF522677, JN891740, JN890711, JN890708, MF596572, MF596571, MF596570, MG228115, MG226155, MG225931	19					19
	Poaceae	Arthraxon hispidus	-		Confirmed	330157	1389385082,1243025037,1196594974,961593947,831441864,551567190,551567188,67079125,452029811,341872915,300089578	KY596179, KF163492, KF163491, KC164295, MF349579, DQ006114, KM538807, HQ600407	8					8
	Poaceae	Arundinella hirta	-		Confirmed	79825	1768369944,1699896313,1273877966,1273877964,1273877962,1273877960,831441866,551567196,551567194,551567192,452029815,452029813,341872857,341872837	MK593543, KF163495, KF163493, KC164297, KC164296, HQ600378, LC364375	7					7
	Poaceae	Avena fatua var. glabrata	-		Confirmed	1767995	1352503254,961593855	MF114375	1					1
	Poaceae	Beckmannia syzigachne	-		Confirmed	368345	1890089425,1677621349,1677618995,1597480889,1559933744,1347829041,1347829039,1331046385,1331043917,1273877974,1273877972,144583527,961593883,564585541,564585539,564585537,564585535,564585533,564585531,564585529,359387955,359387953,359387951,359387949,341873029	MN996272, MH658568, MH657391, MH215240, JN965294, JN965293, JN965292, JN965291, MF596594, MF596593, MG227092, MG225858, HQ600464	13					13
	Poaceae	Brachypodium sylvaticum var. miserum	-		Confirmed	1043328	341873009	HQ600454	1					1
	Poaceae	Briza minor	-		Confirmed	37720	1791149447,1791143892,1791143250,1285890200,1331043899,818945120,685212038,340510949,341873023	KJ773320, MK925309, MK924880, MK924834, MG225849, HM849825, HQ600461	7					7
	Poaceae	Bromus carinatus	-		Confirmed	254121	1347829061,1347829059,1347829057,1347829055,1347829053,1347829051,1347829049,1347829047,1347829045,1331047787,1331047111,1331047005,1331046345,1331046285,1331045009,1331044909,1331044283,1331043423,817991794,341873015	KM360707, MF596604, MF596603, MF596602, MF596601, MF596600, MF596599, MF596598, MF596597, MF596596, MG227793, MG227455, MG227402, MG227072, MG227042, MG226404, MG226354, MG226041, MG225611, HQ600457	20					20
	Poaceae	Bromus catharticus	-		Confirmed	52150	1876169059,1735647891,1735647889,1735647887,1338006268,1331046915,1273877980,1273877978,1273877976,285027270,961593901,564585555,564585553,564585551,564585549,564585547,564585545,564585543,341872973,387912174	FN870385, HQ600436, MN206565, MN206564, MN206563, MG227357, KY627144, MT645220	8					8
	Poaceae	Bromus diandrus	-		Confirmed	37722	1347829075,1347829073,1347829071,1331046397,1331045925,1331043333,807201332,564585583,564585581,564585579,564585577,564585575,340510955,341872971	KP149548, MF596611, MF596610, MF596609, MG227098, MG226862, MG225566	7					7
	Poaceae	Bromus japonicus	Confirmed	LC413426	Confirmed	55771	1677620389,1597481006,1436831184,1352503256,1347829103,1331047061,1331046929,1331045361,1273877982,285027264,961593903,564585573,564585571,564585569,564585567,564585565	MF596625, MG226580, MG227364, MG227430, MH658088	5					6
	Poaceae	Bromus remotiflorus	-		Confirmed	649483	341872951	HQ600425	1					1
	Poaceae	Bromus secalinus	-		Confirmed	4502	1331043445,379035193,379031868	JN892641, MG225622, JN890978	3					3
	Poaceae	Calamagrostis brachytricha	-		Confirmed	2030662	1823525959	MN756631	1					1
	Poaceae	Calamagrostis epigeios	Confirmed	LC413457	Confirmed	29668	1436831246,1331047913,961593869,607344698,564585609,564585607,564585605,564585603,564585601,564585599,564585597,341873047,379035203,379031433,71056569	AJ784820, JN892647, JN890760, MG227856, KJ204308, HQ600473	6					7
	Poaceae	Chloris virgata	-		Confirmed	314391	1551352931,1285890028,1285890026,1273878016,1273878014,1273878012,974999682,1104305841,144583435,844187912,844186622,844185692,844185452,961593929,1000730466,758845227,758845225,758845223,758845221,406034815	MF998385, EF125096, MF998384, KX765279, HE575821, KU569202, KR736452, KR736373, KR737192, KR736760, KU365414	11					11
	Poaceae	Coix lacryma-jobi	-		Confirmed	4505	1698161802,1196593381,1063824296,209361311,290585777,144583475,831441870,340511109,384594164,384594162,384594160,384594158,164565212,300089641	FJ261955, MH558672, KY596160, EF125116, AM887882, KX527471, HM849905, JQ593310, JQ593309, JQ593308, JQ593307	11					11
	Poaceae	Cynodon dactylon	-		Confirmed	28909	1791144395,1675951639,1652944911,1559912390,1559912356,1524092336,1524092334,1524092332,1285889990,1352503214,1347829241,1338006280,1331048045,1331048043,1331047395,1273878042,1273878040,1273878038,1273878036,1273878034,1273878032,1273878030,1273878028,1273878026,1273878024,1273878022,1182955085,1196574309,1196574307,1196574305,1159729177,1159729147,961593931,807201304,758845245,758845243,7588452…	KY024482, MF998366, MF114355, AM849393, MH767575, MH767576, HM849930, HE963441, KP149534, MG227922, MG227921, MG227597, JQ412349, LC219080, LC219065, MK924907, KX282688, KX282687, MH549802, MH598935, MH598918, MK074724, KY627150, MF596694, HQ600408	25					25
	Poaceae	Dactylis glomerata	-		Confirmed	4509	1597481795,874509789,874508971,1347829259,1347829257,1347829255,1331048543,1331048047,1331047285,1331046535,1331046401,1331046205,1331045879,1331045731,1331044393,320338167,315140473,313664058,825715230,768804728,599079600,817991874,335353444,607344734,685846976,685212134,564585625,564585623,564585621,564585619,564585617,564585615,564585613,564585611,424949910,340511189,404243675,341872975,379036…	KM360747, AY395535, JX848494, AB917065, KM974738, AJ746268, HM849945, FR865119, MF596703, MF596702, MG227100, MG226096, HQ590058, HQ600437, JN890597, JN892359, JN892367, JN893305, KP402605, KP644042, KP643632, MF596701, MG228171, MG227923, MG227542, MG227167, MG227002, MG226839, MG226765, KJ204326, KJ841258	31					31
	Poaceae	Digitaria ciliaris	-		Confirmed	66018	1675951677,1524092342,1285889794,1273878070,1273878068,1273878066,1273878064,1273878062,1273878060,1273878058,1196574321,974135302,551567202,452029825,452029823,452029821,452029819,340511203,164565014	MF998268, LN907918, AM849336, HM849952, KC164299, KF163498, KC164301, KC164302, MH549821, KX282695	10					10
	Poaceae	Digitaria radicosa	-		Confirmed	158096	1524092350,1524092348,1285889798,551567206,551567204,452029827	MF998270, MH767583, KC164303	3					3
	Poaceae	Digitaria violascens	-		Confirmed	173843	1285889820,551567212,551567210,551567208,452029831,452029829	MF998281, KC164304	2					2
	Poaceae	Echinochloa caudata	-		Confirmed	227868	961593941	-	0					0
	Poaceae	Echinochloa crus-galli var. crus-galli	Confirmed	LC413424	Confirmed	338575	1436831180,961593939,954003037,591289843,551567220,551567218,551567216,551567214,452029839,452029837,341872867	KR822685, KJ000047, KF163507, KF163506, KF163505, HQ600383	6					7
	Poaceae	Echinochloa oryzicola	-		Confirmed	338574	912609313,912609311,685506302,551567224,551567222,452029841	KJ000048, KC164310	2					2
	Poaceae	Eleusine indica	-		Confirmed	29674	1677621087,1727530654,1675951695,1597482033,1569641506,1569641504,1551352917,1524092360,1524092358,1352503212,1331048571,1273878124,1273878122,1273878120,1273878118,1273878116,1273878114,1273878112,1273878110,290585769,144583459,1041571955,1040154041,1012436024,762024036,758845259,758845257,758845255,758845253,758845251,758845249,758845247,340511243,405794539,341872863,164565208,308055143	MF114354, EF125108, KU833246, AM887880, MH767589, MH767588, HM849972, MK285179, KJ768952, MK285178, MG228185, MH549830, KU984717, KX015744, MH658437, GQ436380, HQ600381	17					17
	Poaceae	Elymus kamoji	-		Confirmed	445761	1911467051,1273878144,1273878142,1273878140,1273878138,1273878136,1273878134,456651380,341872955	MT937179, KC237134, HQ600427	3					3
	Poaceae	Elymus racemifer	-		Confirmed	1450697	-	-	0					0
	Poaceae	Eragrostis cilianensis	-		Confirmed	48734	1347829383,1331048667,1331048303,961593915,387912184	FN870390, MG228233, MG228051	3					3
	Poaceae	Eragrostis curvula	-		Confirmed	38414	758845263,758845261,407724235,341872895	HE577857, HQ600397	2					2
	Poaceae	Eragrostis ferruginea	-		Confirmed	649487	1352503230,1273878152,1273878150,1273878148,1273878146,961593917,758845275,758845273,758845271,758845269,758845267,758845265,341872855	MF114363, HQ600377	2					2
	Poaceae	Eragrostis minor	-		Confirmed	110886	1677621085,1597482097,1347829389,1347829387,1347829385,1338005910,1331048405,1331046645,1331046339,1331046069,1331044975,1273878160,1273878158,1273878156,1273878154,961593921,984291517,974135344,831441910,758845291,758845289,758845287,758845285,758845283,340511255,400530047,164565018	KT168384, LN907939, AM849338, HM849978, MG226934, MG226387, MH658436, KY626965, MF596767, MF596766, MG228102, MG227222, KM538830	13					13
	Poaceae	Eragrostis multicaulis	-		Confirmed	649488	758845303,758845301,758845299,758845297,758845295,758845293,341872839	HQ600369	1					1
	Poaceae	Eragrostis pilosa	-		Confirmed	208273	-	-	0					0
	Poaceae	Festuca myuros	-		Confirmed	89686	1347830025,1347830023,1347830021,1347830019,1347830017,1331048497,1331047193,1331046861,1331045175,1331043845,919019010,919018952,919018849,685212128,564585799,564585797,564585795,564585793,564585791,564585789,564585787,341873001,387912226,379033344,379032758	FN870411, KT438984, MF597086, MF597085, MF597084, MF597083, MF597082, MG228148, MG227496, MG227330, MG226487, MG225822, HQ600450, JN891716, JN891423	15					15
	Poaceae	Festuca parvigluma	-		Confirmed	464070	1735648131,1735648129,1735648127,831441892	KM538821, MN206685, MN206684, MN206683	4					4
	Poaceae	Festuca pratensis	-		Confirmed	4608	1646666366,1331045873,919018990,919018973,919018912,919018878,919018809,919018775,1045521687,410177919,685212236,340511305,379033320,379032850,379032008,41056394	LT576821, AY395536, JX871941, HM850003, MH888164, JN891704, JN891469, JN891048, MG226836	9					9
	Poaceae	Glyceria acutiflora	-		Confirmed	388674	-	-	0					0
	Poaceae	Glyceria ischyroneura	-		Confirmed	-	-	-	0					0
	Poaceae	Hemarthria sibirica	-		Confirmed	1292003	831441874,551567236,551567234,452029845	KF163515, KF163514, KC164312, KM538812	4					4
	Poaceae	Hordeum vulgare subsp. vulgare	-		-	-	-	-	0	112509	1776852208,1776852123,1776852039,1776851955,1776851871,1776851787,1776851703,31087908,118201020,977901940,521300931,341872965,11967445,27544185	MN171392, MN171391, MN171390, MN171389, MN171388, MN171387, MN171386, AY137456, EF115541, KT962228, KC912687, HQ600432	12	12
	Poaceae	Imperata cylindrica var. major	-		Confirmed	294751	452029847,341872843	KC164313, HQ600371	2					2
	Poaceae	Isachne globosa	-		Confirmed	798324	1352503238,961593937,987390825,551567751,551567242,452029849,341872889,300089534	MF114367, KT626723, KC164314, KF163802, HQ600394	5					5
	Poaceae	Ischaemum anthephoroides	-		Confirmed	649492	1273878202,1273878200,1273878198,551567244,452029853,452029851,341872847	KF163519, KC164315, HQ600373	3					3
	Poaceae	Leptochloa chinensis	-		Confirmed	285846	1727530657,1273878088,1273878086,1273878084,762023984,758845339,758845337	-	0					0
	Poaceae	Lolium arundinaceum	-		Confirmed	4606	1735647957,1735647955,1735647953,1597482234,1285890168,1347829915,1347829913,1347829911,1347829909,1347829907,1347829905,1331048191,1331047261,1331047077,1331046583,1331046169,1331045085,1331044263,1331044199,1331043957,919018988,919018979,919018975,919018908,919018890,919018882,919018805,919018787,919018779,320338455,320338270,315140643,315140541,313664268,313664142,255926567,768805826,607344768…	FJ466687, MF998455, KM974751, KT438949, HM850001, MF597031, MF597030, MF597029, MF597027, MG227995, MG227530, MG226442, MG226031, HQ590163, HQ590100, MG226984, JN891701, JN891699, KJ204343, MG225999, MF597028, MN206598, MN206597, MN206596, MG227191, MG225878, KJ841555	27					27
	Poaceae	Lolium multiflorum	-		Confirmed	4521	1735647927,1735647925,1735647923,1442328557,1347829593,1338006300,1331046061,919019000,919018999,919018932,919018930,919018829,919018827,1045521705,410178006,607344816,685212242,564585701,564585699,564585697,564585695,564585693,557836278,341872999,387912198	JX871942, LT576830, FN870397, KT438973, KT438974, MG021809, MF596870, MG226930, HQ600449, KY627160, KJ204367, MN206583, MN206582, MN206581	14					14
	Poaceae	Lolium perenne	-		Confirmed	4522	1597482892,1347829599,1347829597,1347829595,1331048473,1331044011,1331043315,919019002,919019001,919018936,919018934,919018833,919018831,320338458,313664270,961593875,817992106,607344818,685212244,564585707,564585705,564585703,340511563,404243871,341872953,379036028,379036026,379033390,158934377,41056415,320339139,186969960,74133926,57283865,46398093	AM777385, HM850132, AY395547, HE963542, HQ600426, KT438976, KT438975, MF596873, MF596872, MF596871, MG228136, MG225905, MG225557, HQ590164, KJ204368, JN893060, JN893059, JN891739, KJ599220	19					19
	Poaceae	Lolium rigidum	-		Confirmed	89674	-	-	0					0
	Poaceae	Lolium x hybridum	-		Confirmed	944273	-	-	0					0
	Poaceae	Lophatherum gracile	-		Confirmed	29683	1904996430,345106986,144583429,530444773,406034853,392050698,383292418,383292416,349591199,349591196,308055142	MT876425, HE575840, HM167472, JN407350, KF496693, JN407351, JN407349, JN407348	8					8
	Poaceae	Microstegium japonicum	-		Confirmed	253811	551567753,452029875,38175303	KF163803, AB125343	2					2
	Poaceae	Microstegium vimineum	-		Confirmed	91518	874509342,1162229030,825715318,551567743,551567739,452029857,341872913	KF163798, KF163796, KC164318, HQ600406, KX397861, KP402649, KP643818	7					7
	Poaceae	Microstegium vimineum f. willdenowianum	-		Confirmed	1781209	-	-	0					0
	Poaceae	Miscanthus floridulus	-		Confirmed	154761	1695707213,1230781195,1219179323,373502391,373502390,373502380,373502198,373502196,373502194	MH820377, LN869215	2					2
	Poaceae	Miscanthus sacchariflorus	-		Confirmed	183675	1695707110,1597483068,1331048457,1331047327,1331046737,1230781623,1230781516,1230781409,1219179327,240253212,954003283,551567248,452029859,373502393,373502392,373502382,373502381,373502200	MH820376, LN869219, LN869218, LN869217, KR822687, KF163521, MG228128, MG227268, GQ248644	9					9
	Poaceae	Miscanthus sinensis	-		Confirmed	62337	1677621203,1699896305,1695707320,1347829619,1331045497,1273878212,1273878210,1252001617,1230782586,1230782479,1230782372,1230782265,1230782158,1230782051,1230781944,1230781837,1230781730,1219179328,1219179322,1049304292,240253214,144583479,961593951,961593949,954003406,731174379,551567250,452029863,452029861,373502400,373502389,373502388,373502387,373502379,373502192,373502190,341872929,300089627…	EF125118, MH820378, LC160131, KR822688, HQ600414, MF596883, MG226648, MH658495, LC364371, GQ248645	10					10
	Poaceae	Muhlenbergia japonica	-		Confirmed	946641	-	-	0					0
	Poaceae	Oplismenus undulatifolius	Confirmed	LC413479	Confirmed	435762	1679377032,1677621147,1677619125,1436831290,551567254,551567252,452029865,341872919,341872877,392050700,164565062	AM849360, KF163524, KF163523, KC164322, AB729104, MH658467, MH657456, MH714093, HQ600409	9					10
	Poaceae	Oplismenus undulatifolius var. undulatifolius f. undulatifolius	-		Confirmed	-	-	-	0					0
	Poaceae	Panicum bisulcatum	-		Confirmed	65986	1248816623,961593935,551567260,551567258,551567256,452029867,341872927,375493228,307343222	LT608209, FR821346, KF163527, KF163525, KC164323, HQ600413	6					6
	Poaceae	Panicum dichotomiflorum	-		Confirmed	29692	1597483278,1347829653,1347829651,1338007074,1331047557,1331046217,1331045875,1331044161,1331043709,818945906,1241375164,1045521741,685847345,551567266,551567264,551567262,452029869,341872907	LT576848, KC164324, KF163528, KF163529, KJ773713, MF135459, MG227678, MG227008, MG225980, MG225754, KY627547, KJ841445, MF596900, MF596899, MG226837, HQ600403	16					16
	Poaceae	Paspalum dilatatum	-		Confirmed	313893	1569127045,1569127025,1347829659,1241375176,73765460,73765458,73765456,73765454,73765452,73765450,73765448,1040155606,703764576,551567268,452029873,452029871,340511775,341872883,164565084,194302163	KU291477, AM849371, HM850238, MF135465, KC164325, MG968327, MG968317, MF596903, HQ600391	9					9
	Poaceae	Paspalum distichum	-		Confirmed	547423	1677621577,1331047937,1331044997,551567747,551567270,507914175,452029877,341872921,387912202,194302164	FN870399, KC584897, MH658682, MG227868, MG226398	5					5
	Poaceae	Paspalum notatum	-		Confirmed	147272	1338006252,300089562,194302192	KY627136	1					1
	Poaceae	Paspalum thunbergii	-		Confirmed	1043336	961593955,694179349,551567278,551567276,551567274,551567272,452029879,341872831	KM218355, KF163536, KF163534, KF163533, KC164329, HQ600365	6					6
	Poaceae	Paspalum urvillei	-		Confirmed	313909	1338006396,818945932,73765462	KJ773726, KY627208	2					2
	Poaceae	Pennisetum alopecuroides	-		Confirmed	79853	1677621563,1389385124,551567282,551567280,452029881,341872861	-	0					0
	Poaceae	Phalaris arundinacea	-		Confirmed	96050	1597483370,1384335629,1347829665,1347829663,1347829661,1331047733,1331047153,1331046889,1331043277,1159729201,1159729151,1159729117,1159728815,320338557,315140711,313664348,961593863,768805403,817992232,642989613,642989611,642989609,642989607,685847369,564585725,564585723,564585721,564585719,564585717,564585715,564585713,564585711,564585709,341872993,379037126,379034751,379032676,320339168,710565…	KM974746, AJ784827, HQ600446, MF596904, MG227766, HQ590203, LC219092, LC219067, LC219050, LC218899, KJ593590, KJ593587, JN892420, JN891382, JN893609, KJ593588, KJ593589, MH193954, MF596906, MF596905, MG227476, MG227344, MG225538, KJ841457	24					24
	Poaceae	Phragmites australis	-		Confirmed	29695	1677621175,1840327129,1840327126,1840327123,1597483394,1379047847,1379047844,1379047841,1379047838,1379047835,1379047832,1347829687,1347829685,1347829683,1340802985,1340802984,1340802983,1340802982,1340802981,1340802980,1340802979,1340802978,1340802977,1340802976,1340802975,1340802974,1340802973,1340802972,1340802971,1340802970,1340802969,1340802968,1340802967,1331047197,1331044411,1331043471,133…	U29900, KM360930, KF697234, KF697233, AJ746299, KF537348, KJ825856, KX229727, MF035996, MF035995, EF423005, KF730315, KF537347, KY794563, KX282933, KJ841461, LC219087, LC219021, LC218989, LC218981, LC218945, LC218939, LC218935, LC218930, LC218928, LC218896, LC218894, LC218892, LC218890, LC218888, LC218885, LC218869, LC218861, LC218856, LC218853, LC218827, KT695527, JN893840, JN891621, JN890997, K…	55					55
	Poaceae	Phragmites japonicus	-		Confirmed	649499	1235247992,1235247962,1134775693,930588862,758845367,758845365,758845363,758845361,341872899,315063851	LC085880, HQ600399	2					2
	Poaceae	Phyllostachys edulis	Confirmed	LC413448	Confirmed	38705	1783582820,88852903,1436831228,1160411359,1069563823,1069563771,309321848,757173556,703764582,391233848,391233846,391233844,186969911,154800022	KP684145, MN537809, HQ337796, JN247238, JN247237, JN247236, KX146454	7					8
	Poaceae	Phyllostachys nigra var. henonis	-		Confirmed	886359	307133866,766947152,341872939	HQ154129, HQ600419	2					2
	Poaceae	Phyllostachys reticulata	-		Confirmed	1663448	1783582734,831441884	MN537808, KM538817	2					2
	Poaceae	Pleioblastus argenteostriatus	-		Confirmed	591221	-	-	0					0
	Poaceae	Pleioblastus shibuyanus var. basihirsutus	-		Confirmed	-	-	-	0					0
	Poaceae	Pleioblastus simonii	-		Confirmed	184043	1786595682	MK982095	1					1
	Poaceae	Poa acroleuca	-		Confirmed	1043337	1445138302,1445138300,1273878244,1273878242,1273878240,341872987	MH116307, MH116306, HQ600443	3					3
	Poaceae	Poa annua	-		Confirmed	93036	315259836,1771904366,1597483478,1445138304,1352503250,1347829723,1347829721,1347829719,1347829717,1347829715,1338005972,1335826571,1331048131,1331047873,1331047639,1331047297,1331047173,1331047021,1331046193,1331045967,1331045521,1331044843,1331043283,188037588,188037586,320338586,320338583,315140725,315140723,313664366,313664364,961593895,607344858,685847411,685212254,685212252,564585739,5645857…	MF114373, KY562591, FN870404, HE963600, MF596935, MF596934, MF596931, MG227965, MG227410, MG226660, EU676938, HQ590212, HQ590211, MF596933, MF596932, MG226996, MG226321, EU676939, MH116308, HQ619772, LC439230, MG227836, MG227548, MG227486, MG226883, MG225541, KJ204388, KJ841478, MG227719, KJ599225, KY626996, JN893632, JN892192, JN892191, JN891183	35					35
	Poaceae	Poa compressa	-		Confirmed	269373	1597483481,1347829743,1347829741,1347829739,1347829737,1331048541,1331047019,1331043741,1331043653,1331043553,1331043503,188037594,188037592,188037590,685212046,379037322,379037316	KJ599121, JN893704, JN893707, MG227409, MG225726, MF596945, MF596944, MF596943, MF596942, MG228170, MG225770, MG225676, MG225651, EU676942, EU676941, EU676940	16					16
	Poaceae	Poa pratensis subsp. pratensis	-		Confirmed	368382	685847421,341872967	KJ841483, HQ600433	2					2
	Poaceae	Poa sphondylodes	-		Confirmed	1043339	1790939375,341872997	MN608160, HQ600448	2					2
	Poaceae	Polypogon fugax	-		Confirmed	497292	1622214400,1284845829,1273878266,1273878264,1273878262,1273878260,1273878258,1273878256,1273878254,703764594,742420856,742420841,564585759,564585757,564585755,564585753,406034803,341873035	MH569086, HE575815, HQ600467, MF786575	4					4
	Poaceae	Polypogon monspeliensis	-		Confirmed	345912	1791151285,1791148262,1285890184,1347829875,1338006480,1331047889,1196574851,1196574849,817992258,564585763,564585761,340511849	KM360939, MF998463, KX282959, MK925560, MK925138, KY627250, HM850275, MF597011, MG227844	9					9
	Poaceae	Pseudosasa japonica	-		Confirmed	29662	1808682155,1786595778,1338007048,1069563829,1069563777,148787980,703764600,938485432,938485354,831441886,387912214	FN870405, EF423007, KT428378, KT428377, LC521803, MK982143, KX146457, KY627534, KM538818	9					9
	Poaceae	Sacciolepis indica	-		Confirmed	158156	1775898641,1775898639,1775898637,1285889752,1190753353,144583517,831441876,530444509,551567749,551567741,164565188,300089565,300089564	KY432794, MF998247, AM887870, KF163797, MN623821, MN623820, MN623819, KF496561, KM538813	9					9
	Poaceae	Sacciolepis indica var. oryzetorum	-		Confirmed	-	-	-	0					0
	Poaceae	Setaria faberi	-		Confirmed	149378	1597484160,1331048241,1331047997,1331047501,1331045437,1273878290,1273878288,1243025073,551567290,551567288,551567286,452029887,341872859	KF163542, KF163541, KF163540, KC164333, MG228020, MG227898, MG227650, MG226618, MF349597, HQ600379	10					10
	Poaceae	Setaria pallidefusca	-		Confirmed	1043341	341872901	HQ600400	1					1
	Poaceae	Setaria pumila	-		Confirmed	305353	1597484165,1569641446,1569641444,1331047697,1331046887,1331044901,1331043609,1162229224,930159440,685847589,577027749,551567302,551567300,551567298,551567294,551567292,452029897,340511999,404244117,320339228,320338753	KF163546, KF163543, KC164338, HE963665, MK285149, MK285148, KX397958, KJ082090, KT695416, MG227748, MG227343, MG226350, MG225704	13					13
	Poaceae	Setaria viridis f. misera	-		Confirmed	-	-	-	0					0
	Poaceae	Setaria viridis subsp. pachystachys	-		Confirmed	1043342	341872879	HQ600389	1					1
	Poaceae	Setaria viridis var. minor	Confirmed	LC413423	-	149380	1436831178	-	0					1
	Poaceae	Sibirotrisetum bifidum	-		Confirmed	649505	1735648119,1735648117,1735648115,564585785,564585783,564585781,564585779,564585777,564585775,564585773,564585771,564585769,564585767,564585765,341873003	HQ600451, MN206679, MN206678, MN206677	4					4
	Poaceae	Sorghum halepense	-		Confirmed	4560	1597484316,1512426017,1487129817,1487129815,1487129813,1331047779,1331047215,1331043657,1241375174,144583487,817992362,551567745,452029905,452029903,340512049,404244165,341872885	KM360991, LS398105, KF163799, HM850375, MF135464, KC164342, HE963689, HQ600392, MH050070, MH050069, MH050068, MG227789, MG227507, MG225728	14					14
	Poaceae	Sporobolus fertilis	-		Confirmed	523333	1524092398,1524092396,1273878336,1273878334,961593927,758845381,758845379,758845377,758845375,758845373,758845371,758845369,406034839	HE575833, MH767608, MH767607	3					3
	Poaceae	Sporobolus fertilis var. purpureosuffusus	-		Confirmed	-	-	-	0					0
	Poaceae	Zoysia japonica	-		Confirmed	309978	1735648185,1735648183,1735648181,1523161436,1331048693,1331046981,1331046945,1331044407,961593923,831441916,341872873,164565112	MF953592, AM849385, MN206712, MN206711, MN206710, MG228246, MG227390, MG227372, MG226103, KM538833, HQ600386	11					11
	Poaceae	Zoysia pacifica	-		Confirmed	1070856	-	-	0					0
	Podocarpaceae	Nageia nagi	-		Confirmed	36012	566140284,566140282,566140280,38532330,332713540,13548867,1002095945,646228223,756775491,756775489,756178911,756178909,756178907,756178905,563317675,347977836,389886165,8096542,21322726	KJ616601, AY450868, AF249648, AB830885, AB644468, AB027314, KF714090, KF714089, KF714088, KJ688810, KJ688809, KJ688808, KJ688807, JF969657, KP094190, KP094189	16					16
	Podocarpaceae	Podocarpus macrophyllus	-		Confirmed	58043	1243024841,1158587040,566140406,566140404,566140402,566140330,351841328,38532326,343482297,343424535,332713626,332713624,332713576,33317783,151302088,13548803,13548775,646228221,452090488,389886261,389886201,386802417,21322724	EF660727, KJ616600, JQ512600, JX856743, MF349481, KF714151, KF714150, KF714149	8					8
	Polemoniaceae	Phlox subulata	-		Confirmed	103544	1597483392,1316025188,1316022864,1316021940,685847593	KJ841569, MG223421, MG222259, MG221797	4					4
	Polygonaceae	Fallopia multiflora	-		Confirmed	76025	1677619145,1649118013,1575638907,176044661,300302199,300302187,290586023,808181237,808181235,808181233,808180595,808180593,808180591,754291832,402767967,402767965,402767963,402767961,402767959,402767957,402767955,402767953,402767951,402767949,402767947,402767945,402767943,402767941,402767939,402767937,402767935,402767933,402767931,402767929,402767927,402767925,402767923,402767921,402767919,402767…	HM357901, JF949987, MK330002, FM883616, JN234984, JN848101, JN848107, JN848108, JN848109, JN848110, JN848111, JN848157, JN848156, JN848154, JN848153, JN848152, JN848151, JN848150, JN848149, JN848148, JN848147, JN848146, JN848145, JN848144, JN848143, JN848142, JN848141, JN848140, JN848139, JN848138, JN848137, JN848136, JN848135, JN848134, JN848133, JN848132, JN848131, JN848130, JN848129, JN848128,…	114					114
	Polygonaceae	Persicaria capitata	-		Confirmed	452457	392993711,392993639,340511785,151195539,218059619	HM850243, JN234974	2					2
	Polygonaceae	Persicaria filiformis	-		Confirmed	46789	1677621103,1677621007,1677619143,392993709,392993637,255506097,151195553,109391578,218059631,218059629,218059626,38175305	FM883627, FM883626, JN234973, MH658445, MH658397, MH657465, AB125344	7					7
	Polygonaceae	Persicaria hydropiper	-		Confirmed	46901	1677619167,1635918650,1328826306,1328824962,3983659,1053085251,333121424,188037610,188037608,314911202,300302193,930159496,930159722,768701655,768701653,768701651,685847353,685847351,392993695,392993621,333121492,313664376,379037390,379031393,379031391,320339181,320338600,151195565,151195563,343190374,343190372,218059633,2225903	HM357898, AB008781, D86291, FM883629, JN890739, JN890740, JN893741, MG246707, MG246035, KT695444, KJ939245, KJ939244, KJ939243, KJ841448, HQ590217, EU676950, EU676949, JF943502, JF943501, KT695557, KU743118, MH657477, KJ841449	23					23
	Polygonaceae	Persicaria japonica	-		Confirmed	487998	333121413,333121490	-	0					0
	Polygonaceae	Persicaria longiseta	Confirmed	LC413420	Confirmed	467333	1677621611,1677621339,1635918648,1635918646,1635918644,1635918507,1436831172,1328829354,1328826604,1243024397,1243024343,333121409,333121487,333121463,218059637	FM883631, MG246856, MF349259, MF349232, MH658699, MH658563	6					7
	Polygonaceae	Persicaria maculosa var. pubescens	Confirmed	LC413419	-	2283364	1436831170	-	0					1
	Polygonaceae	Persicaria muricata	-		Confirmed	-	-	-	0					0
	Polygonaceae	Persicaria neofiliformis	-		Confirmed	46787	333121395,333121481,333121457	-	0					0
	Polygonaceae	Persicaria nodosa	-		Confirmed	488004	-	-	0					0
	Polygonaceae	Persicaria odorata subsp. conspicua	-		Confirmed	-	-	-	0					0
	Polygonaceae	Persicaria perfoliata	-		Confirmed	371028	1677621739,1677619301,874509029,333121391,300302177,392993705,392993633,333121479	HM357890, JN234971, MH658763, MH657544, KP643661	5					5
	Polygonaceae	Persicaria posumbu var. laxiflora	-		Confirmed	1541845	694179325	KM218343	1					1
	Polygonaceae	Persicaria pubescens	-		Confirmed	488007	1159729253,1159729003,1159728863,333121427,333121493,333121467	LC218923, LC218993, LC219118	3					3
	Polygonaceae	Persicaria sagittata	-		Confirmed	137696	1677621351,1597483362,874509517,874509366,1328839526,1328838870,1328838710,1328826850,1243024445,25053478,685847367,67079133,151195551	DQ006118, MF349283, MH658569, KJ841456, KP643906, KP643830, MG249026, MG248698, MG248618, MG246979	10					10
	Polygonaceae	Persicaria senticosa	-		Confirmed	61509	1563988831,333121433,333121469,2204082	D86289	1					1
	Polygonaceae	Persicaria thunbergii	-		Confirmed	668956	1775898749,1775898747,1775898745,1635918654,1635918652,1389385102,351290539,333121393,392993707,392993635,333121480,333121456,351290447	JN234972, HQ435356, MN609735, MN609734, MN609733	5					5
	Polygonaceae	Persicaria viscofera	-		Confirmed	488014	1735647335,1735647333,1735647331,333121420,333121491,333121466	MN206287, MN206286, MN206285	3					3
	Polygonaceae	Polygonum aviculare subsp. aviculare	-		Confirmed	701426	-	-	0					0
	Polygonaceae	Polygonum scabrum	-		Confirmed	388918	-	-	0					0
	Polygonaceae	Reynoutria japonica	-		Confirmed	488216	1677620671,1677619207,176044701,1699896323,1597482227,1328826040,597518504,333121389,215513422,215513418,215513416,215513414,215513412,215513410,215513406,215513404,215513402,215513400,215513396,215513394,215513392,215513390,215513386,215513378,215513374,215513366,215513364,215513360,215513358,215513356,215513354,215513352,215513350,215513348,215513346,215513344,215513342,215513340,215513338,2155…	HM357892, KJ863215, KJ863214, KJ863239, KJ863238, KJ863237, KJ863236, KJ863235, KJ863234, KJ863241, KJ863240, KJ863220, KJ863219, KJ863218, KJ863217, KJ863216, KJ863213, KJ863212, KJ863233, KJ863231, KJ863230, KJ863229, KJ863228, KJ863227, KJ863226, KJ863225, KJ863224, KJ863223, KJ863222, KJ863221, KJ863211, KJ863232, MG246574, KM212124, KF724277, JF950004, EU554015, MH658229, MH657497	39					39
	Polygonaceae	Rumex acetosa	-		Confirmed	41241	1761031066,1761031044,1761031036,1761031020,1611804892,1597483965,1509776815,1328839784,1328837425,1328826294,1278942421,1278942419,1278942417,1278942415,1278942413,1278942411,1278942409,1278942407,1048195199,1048195196,1048218836,176044772,241993399,817992304,523582284,545899309,545899307,545899305,545899303,545899269,545899267,545899265,545899263,379036700,379036680,379035063,379034585,41056435	MH359405, KM360962, KC817303, AY395559, EU554017, KY378051, KY378050, KY378049, KY378048, KY378047, KY378046, KY378045, KY378044, KX095189, KX095188, KT280151, MG249155, MG247976, MG246701, MK030071, MK030048, KF293393, JN893396, JN893386, JN892576, JN892337, KF293395, KF293394, KF293392	29					29
	Polygonaceae	Rumex acetosella	-		Confirmed	61450	1597483967,1328840980,1328837811,1328837801,1328837529,1192789935,1192789933,313664442,960247033,960246777,960246750,667668218,685847517,340511931,379036572,379036212,379036154,320339212,320338698,2204084	D86290, HM850316, MG249753, MG248169, MG248164, MG248028, KT960695, KT960582, KT960570, KJ841531, JN893332, JN893152, JN893123, KX821241, KX821240, HQ590250, KJ746306	17					17
	Polygonaceae	Rumex crispus	-		Confirmed	174649	1854235982,1784322606,1635918662,1635918660,1635918658,1635918656,1635918517,1635918515,1328840926,1328840726,1328840576,1328825652,1328825284,1278942435,1278942433,1048195226,1048195222,315140795,314911268,313664444,26006336,218203666,218203246,930159716,685847519,557836547,545698939,424949942,340511939,317017593,379036148,379036146,379032714,320339213,320338701,109391575,343191640,343191638	EU840290, HM850320, JX848510, MN564930, MN055629, HQ590251, HQ644066, KY378058, KY378057, KX095197, KX095196, JF944134, KJ841532, JN891401, JN893119, JN893120, KT695554, MG249726, MG249626, MG249551, MG246380, MG246196, KF613063	23					23
	Polygonaceae	Rumex japonicus	-		Confirmed	174651	1783393246,1769125898,1635918668,1635918666,1635918664,1278942437,176044900,402478586	MN720269, MK058527, AB744072, KY378059, EU554021	5					5
	Polygonaceae	Rumex obtusifolius	-		Confirmed	3619	874509745,874509587,1328839534,1328839102,1328837975,1243024979,313664446,26006341,25053450,930159458,685847523,685847521,340511943,404244067,404244065,404244063,379035666,379035664,379034611,379034169,320339214,320338704	HM850322, AF297126, JN892129, JN892350, JN892878, JN892879, KP644020, KP643941, MG249030, MG248814, MG248251, MF349550, KJ841534, KJ841533	14					14
	Polypodiaceae	Lepisorus onoei	-		Confirmed	699684	1440884947,281332687,281332455,313474263	LC331914, AB575268, GQ256288	3					3
	Polypodiaceae	Lepisorus thunbergianus	-		Confirmed	32163	1900504929,1440884967,1440884965,1440884963,1440884961,1440884959,281332723,281332721,281332719,281332497,281332495,281332493,313474265,511564	LC331924, LC331923, LC331922, LC331921, LC331920, MT137054, AB575269, LTU05629, GQ256305, GQ256306, GQ256304	11					11
	Polypodiaceae	Pyrrosia lingua	-		Confirmed	187374	1839128766,1839128669,1839128418,1214142486,1214142484,1214142482,1214142480,1214142478,1214142476,1254403112,1254403110,1131353708,20386191,313474325,400295759	JX103725, AB575299, KY931095, KY064522, KY632789, KY632790, MT210540, MT210539, MN885668, KY931096, KY931094, KY931093, KY931092, KY931091	14					14
	Pontederiaceae	Eichhornia crassipes	-		Confirmed	44947	1818906588,1487129823,1487129821,1487129819,1331048247,1331045581,1241375168,1063824276,325610715,270155971,269854409,148787960,340511233,1173921	MN480421, MF135461, HM849967, FJ861126, ECU41574, KX527461, EF422991, MH050073, MH050072, MH050071, HQ702907, MG228023, MG226690, GU135143	14					14
	Pontederiaceae	Monochoria vaginalis	-		Confirmed	44972	1874901445,1874901443,1063824306,1173989	KX527476	1					1
	Portulacaceae	Portulaca grandiflora	-		Confirmed	3583	1597483586,1573385038,1328825998,1196793,387865528	MK397888, M62568, JN114835, MG246553	4					4
	Portulacaceae	Portulaca oleracea	-		Confirmed	46147	1677621277,1812619429,1786006900,1653972580,1573385130,1524092598,1524092596,1391724405,1330236634,1328837933,1328826350,1328825834,1268890705,998634035,315140739,314911208,313664380,290586065,1041571943,1041571941,1041571939,844188695,844188157,844187159,844186832,961683298,340511857,404244007,377580983,320338609,63094945	MK397889, KY490694, HQ621340, HM850279, AY875249, MH767708, MH767707, GQ436528, KY794571, HQ590219, KP996862, KR736832, KR737452, KR737274, KR736942, KX015736, MH658532, KX015738, KX015737, MG246729, MN167247, MG248230, MG246471	23					23
	Portulacaceae	Portulaca pilosa	-		Confirmed	766930	1573385226,1524245730,1524092602,1524092600,1338006002,818946048,1241374906,323461179	MK397890, FN868321, MH767710, MH767709, KJ773784, MF135330, KY627011, MH028840	8					8
	Primulaceae	Ardisia crenata	-		Confirmed	13345	1677619917,1677619897,1775898407,1775898405,1775898403,1508296550,1338005838,37194709,37194707,332015325,290586519,290586517,270156225,270155975,619326864,756775761,428621303,428621302,428621301,406716967,406716959,406716958,406716957,406716956,406716955,406716954	L12598, L12599, GQ436755, GQ436754, MH069743, MH657852, HQ427270, MN623704, MN623703, MN623702, GU135270, GU135145, AB925347, KP094325, MH657842, KY626929	16					16
	Primulaceae	Ardisia crispa	-		Confirmed	587398	428621297,428621296,406716953	-	0					0
	Primulaceae	Ardisia japonica	-		Confirmed	276775	332015323,290586521,428621310,406716964,406716963,406716962	GQ436756, HQ427269	2					2
	Primulaceae	Myrsine seguinii	-		Confirmed	276780	1349732612,1349732507,331704255,756776689,756776687,756178903,756178901,756178169,756178167,428621314	MG950625, KP094788, KJ688806, KJ688805, KJ688439, KJ688438, KP094789	7					7
	Primulaceae	Lysimachia clethroides	-		Confirmed	167892	1677620611,1699896283,1349732537,1349732347,1316024760,1243024835,343188094,343188092,343188090,343188088,343188086	MG950545, JF942362, JF942361, JF942360, JF942359, JF942358, LC364360, MG223207, MF349478, MH658199	10					10
	Primulaceae	Lysimachia japonica	-		Confirmed	213274	1349732564,1349732405	MG950574	1					1
	Pteridaceae	Adiantum capillus-veneris	-		Confirmed	13818	1820251272,1820251270,1331391827,1331390974,1331390886,1231294381,1047334426,1047334424,1047334422,1047334420,1047334418,1047334416,1047334414,1047334412,1047334410,1047334408,90193673,310947815,998226403,347666383,347666361,347666357,347666337,347666333,347666329,693899814,693899756,693899748,313473963,578004546,578004544,387865418,30266690,1199430,285581	KT426926, KT426925, KT426924, KT426923, KT426922, KT426921, KT426920, KT426919, KT426918, KT426917, GU136782, JF935334, JF935332, KC795810, KC795809, JF935320, JF935322, DQ432659, JF935345, AB574796, KU147273, AY178864, D14880, LC004119, MG215567, MG215141, MG215097, JN114780, MN207129, MN207128, KX709602	31					31
	Pteridaceae	Ceratopteris thalictroides	-		Confirmed	29596	1746436096,658246329,1040495918,511524,343532239,343532238,343532237,343532236,15991265,15991261,15991257,15991253,15991229,15991227,15991225,15991223	CTU05609, AB059576, LC484379, KF289758, AB059574, AB059573, KU744806, AB059575	8					8
	Pteridaceae	Coniogramme intermedia var. glabra	-		Confirmed	658546	-	-	0					0
	Pteridaceae	Onychium japonicum	-		Confirmed	32172	1649117997,1517363500,658246101,1143567768,814616284,1040495922,952545266,952545264,952545262,952545260,952545258,952545256,952545254,313473182,664682353,515442	AB574821, KP903746, KP903745, KP903742, KP903741, OJU05641, KY053912, KF289644, KM008138, MH173069, KJ416341, KU744808, MK918620	13					13
	Pteridaceae	Pteris multifida	-		Confirmed	170715	658246075,814616408,814616406,149798836,313473214,403406606,403406602	AB574837, AB697631, AB697629, KF289631, KM008200, KM008199, EF452171	7					7
	Ranunculaceae	Clematis terniflora var. terniflora	Confirmed	LC413439	-	2283355	1436831210	-	0					1
	Ranunculaceae	Ranunculus cantoniensis	-		Confirmed	286874	1677620247,1806557081,63103244,241992470	AY954489, FJ449861, MK370318, MH658017	4					4
	Ranunculaceae	Ranunculus muricatus	-		Confirmed	286945	340511891	HM850296	1					1
	Ranunculaceae	Ranunculus sceleratus	-		Confirmed	147635	1771300206,1735647981,1735647979,1735647977,1597483758,1559933756,1328837725,1328831948,1159181179,1159181177,1154259952,320338654,314911236,313664410,747154662,379034479,379034119,379034117,320339196,255995478	MK253452, KX344662, AB517148, HQ590234, KX365342, KX365341, KJ667660, MG248126, JN892104, JN892284, MN206610, MN206609, MN206608, MH215246, MG247406, JN892103	16					16
	Ranunculaceae	Ranunculus silerifolius	-		Confirmed	168837	-	-	0					0
	Ranunculaceae	Semiaquilegia adoxoides	-		Confirmed	349366	1771904368,1587088097,134252237,440356959	JX258433, EF437147, MK569498, LC439231	4					4
	Rosaceae	Agrimonia pilosa	-		Confirmed	74656	1898829986,1679376742,1677620607,1677619181,1877027682,1843252393,1351233459,1170969259,1063823434,290586171,285020579	MT040192, MT415946, KY419942, MN732642, KX527040, MH713948, MH658197, MH657484, MF158808	9					9
	Rosaceae	Cerasus itosakura f. itosakura	-		Confirmed	-	-	-	0					0
	Rosaceae	Cerasus x yedoensis	-		Confirmed	-	-	-	0					0
	Rosaceae	Chaenomeles speciosa	-		Confirmed	106546	1390039699,1390039070,1034702308,290586183,285020593,817991796,766946786,766946784,384598487,384598485,384598483,384598481,384598479,384598477,379062196,379062194,379062182,379062180,379062178	MG703621, JQ391323, JQ391331, JQ391330, JQ391324, JQ391322, KT932965, KM360708, GQ436587, GU363806	10					10
	Rosaceae	Eriobotrya japonica	-		Confirmed	32224	1905315264,1677621811,1777399859,1632269366,1184802468,1390039706,1390039086,1338007158,1021312682,533015,112820233,1001910380,731908706,731908704,731908702,731908700,731908698,731908696,731908694,731908692,731908690,731908688,731908686,731908684,731908682,731908680,731908678,731908676,685228057,685228055,685228053,685228051,685228049,685228047,685228045,685228043,685227537,685227511,685227429,68…	MG703629, JQ391272, JQ391271, MK787302, MN577877, KY085905, KT633951, KT808478, KJ440049, KJ170724, KJ170723, KJ170722, KJ170721, KJ170720, KJ170719, KJ170718, KJ170717, KJ170716, KJ170715, KJ170714, KJ170713, KJ170712, KJ170711, KJ170710, KJ170709, MH113382, MH658799, KY627589, JX572562	29					29
	Rosaceae	Photinia glabra	-		Confirmed	294377	1768907059,332015223,392050664,121309492,121309491,121309490,121309489	MK920277, AB729086, HQ427205	3					3
	Rosaceae	Photinia villosa	-		Confirmed	193308	1677621751,1779748720,112820249,384598654,384598653	MN061989, MH658769	2					2
	Rosaceae	Potentilla freyniana	-		Confirmed	667250	1702160208,1571080897,1417917800,1417917798,1417917796	MK209638	1					1
	Rosaceae	Potentilla hebiichigo	Confirmed	LC413422	Confirmed	176126	1696742256,1571079676,1436831176,1417917730,1417917728,1417917726	MK301251, MK144666	2					3
	Rosaceae	Potentilla indica	Confirmed	LC413460	Confirmed	13044	1898829976,1677620259,1569639871,1474771112,1474380381,1436831252,1417917724,1417917722,1417917720,1378911447,874509969,874509725,1284846299,1170974898,1063823856,285020607,285020605,1001910382,817991898,766946870,340511871,404244009	MN732637, KX527251, MK134678, KY420014, KM360759, HE963611, HM850286, MH092656, MH658023, MF695003, MF694761, KP644132, KP644010, MF786729	14					15
	Rosaceae	Potentilla supina subsp. paradoxa	-		Confirmed	1042676	-	-	0					0
	Rosaceae	Prunus mume	-		Confirmed	102107	1832106331,1775898773,1775898771,1775898769,326467894,326467892,326467890,326467888,290586177,285020589,589061032,766949458,766949456,766949454,766949452,542718009,15987087,343190866,343190864,343190862,156140678,156140676,156140675,156140674,156140673	KF154878, AF411491, MH700953, KF765450, KP089869, KP089868, KP089867, KP089866, JF943748, JF943747, JF943746, HQ235484, HQ235483, HQ235482, HQ235481, MN609747, MN609746, MN609745	18					18
	Rosaceae	Prunus serrulata var. spontanea	Confirmed	LC413489	Confirmed	97325	1863297839,1436831310,15983595,808178423,392050662,15987079	MN652612, KP760073, AY052516, AF411487, AB729085	5					6
	Rosaceae	Pyracantha angustifolia	-		Confirmed	690342	1170970434,384598609,343190956,343190954,343190952,343190950,343190948,343190946,343190944	KY419957, JF943793, JF943792, JF943791, JF943790, JF943789, JF943788, JF943787	8					8
	Rosaceae	Pyrus calleryana	Confirmed	LC413490	Confirmed	36597	1679377000,1436831312,1162229126,825715520,766947278,756776585,756776583,408450455,379062292	KX397909, JQ391379, MH714077, KP094737, KP094736, JX571886, KP402750	7					8
	Rosaceae	Rhaphiolepis umbellata	Confirmed	LC413406	Confirmed	398295	1777399079,1436831144,1170968396,340511905,384598670,379062344	JQ391405, MN577868, KY419931, HM850303	4					5
	Rosaceae	Rosa lucieae var. lucieae	-		Confirmed	948726	-	-	0					0
	Rosaceae	Rosa multiflora	-		Confirmed	74647	1898829978,1597483849,1552672210,1552054337,1510993612,874509071,1328840402,1328838530,1328825600,1159729195,290586155,1020924829,1020924828,1020924827,1020924826,1020924777,1020924776,1020924775,1020924774,1020924725,1020924724,1020924723,1020924722,825715478,766947394,62484656	MG727863, MG893867, MN732638, MG679221, KP643682, MG249464, LC219089, MG248528, MG246354, KP402729	10					10
	Rosaceae	Rubus buergeri	Confirmed	LC413430	Confirmed	321604	1436831192,1042761588	KU881208	1					2
	Rosaceae	Rubus hirsutus	-		Confirmed	321600	1797740620,1572407009,285020565,1042761644,1020924860,1020924808,1020924756	MH593653, GU363792, KU881236, LC515891	4					4
	Rosaceae	Rubus parvifolius	-		Confirmed	176136	1911464882,1797740627,285020585,1042761728,1042761726,1042761724,1042761722,756776397,756776395,349591218,349591217,349591216	MN722368, GU363802, KU881277, KU881276, KU881275, KP094643, KP094642, JN407370, JN407369, JN407368, LC515894	11					11
	Rosaceae	Rubus sumatranus	Confirmed	LC413463	Confirmed	1521133	1797740614,1436831258,1042761824,756776123,756776121	KU881326, KP094506, KP094505, LC515888	4					5
	Rosaceae	Rubus trifidus	-		Confirmed	75096	1812621440,1797740610	MK465682, LC515886	2					2
	Rosaceae	Sanguisorba officinalis	-		Confirmed	137457	1898829982,1679376902,1679376740,1677621105,1677619439,1727116230,1328837951,1328825560,1170971844,290586151,290586149,290586147,290586141,285020569,285020567,667668028,817992312,399573371,379037168,379036970,379035065,379032596,379032592,41056437	MN732640, KM360966, MF678801, KY419975, JF950016, GQ436571, GQ436570, GQ436569, GU363794, GU363793, KJ746211, MH713947, JN893531, JN892577, JN891340, MG246334, MH714028, MG248239, MH658446, MH657613, JN893630, JN891342	22					22
	Rosaceae	Sorbaria kirilowii	-		Confirmed	714504	1677620923,290586167,343192313,343192311,343192309	GQ436579, JF944473, JF944472, JF944471, MH658355	5					5
	Rosaceae	Sorbus alnifolia	-		Confirmed	36602	1677620691,1677620467,1677619539,1717782024,1717782022,1717782018,1170974585,1147668924,112820213	KY420010, MH658239, MH658127, MH657663, LC437827, LC437826, LC437824	7					7
	Rubiaceae	Galium bungei var. angustifolium	-		Confirmed	2163373	1377109427	-	0					0
	Rubiaceae	Galium spurium var. echinospermum	Confirmed	LC413443	Confirmed	1353294	1771904354,1436831218	LC439224	1					2
	Rubiaceae	Gardenia jasminoides	-		Confirmed	114476	1778436584,1243024573,1198277221,408455845,408455843,408455839,332015206,331704231,290586137,290586135,220681784,1012303450,961452321,734665443,756777335,756775487,756775485,756177719,756177717,756177715,756177713,499156616,478647627,478647624,11230411	JX312204, JX312207, JX312206, GQ436564, GQ436563, KP095112, KC576961, HQ427195, KC545038, KC545039, MF349347, KX783883, KU230345, KP094188, KP094187, KJ688214, KJ688213, KJ688212, KJ688211	19					19
	Rubiaceae	Paederia foetida	Confirmed	LC413473	Confirmed	60087	1677621063,1677619509,1261346290,1682365934,1649117995,1436831278,1378911405,18028636,270156019,961452351,513130729,441035512,441035510,441035508,441035506,441035504,441035502,441035500,441035498,441035496,441035494,441035492,441035490,441035488,441035486,441035484,441035482,441035480,441035478,441035476,441035474,441035472,441035470,441035468,441035466,441035464,441035185,441035183,441035181,441…	KY378691, AF332373, KC305930, KC305912, KC305911, KC305915, KC305919, KC305918, KC305910, KC305921, KC305926, KC305928, KC305932, KC305929, KC305927, KC305924, KC305923, KC305922, KC305931, KC305917, KC305916, KC305914, KC305913, KC305909, KC305908, KC305907, MH092635, MK932712, MK918619, GU135167, MH658425, MH657648, KF181549	33					34
	Rubiaceae	Rubia argyi	-		Confirmed	1531356	757956139,757956137,818214819,818214817,818214797,818214720,818214719,818214701,818214699	KP098272, KP098261, KM980550, KM980549, KP098271	5					5
	Rutaceae	Citrus natsudaidai	-		Confirmed	109792	665508802,296277572	KJ813760, AB505959	2					2
	Rutaceae	Zanthoxylum schinifolium	-		Confirmed	354530	1476652795,1476652702,1008808133	MF716523, MF716522, KT321318	3					3
	Sabiaceae	Meliosma rigida	-		Confirmed	453238	1373147495,1373147493,1373147330,331704269,941509083,756775695,756775693	KP900641, KP094292, KP094291	3					3
	Salicaceae	Salix babylonica	-		Confirmed	75706	1677620177,1597484007,1353860386,1228286148,188037706,188037704,262342004,1024263090,1024263088,940814501,766947410,675583695,555298454,262341924,118918112,4586647	AJ849574, FJ788588, MG262361, MF189167, KT449800, KC415327, EU676998, EU676997, MH657982, KX016344, KX016343	11					11
	Salicaceae	Salix gracilistyla	-		Confirmed	439901	1735647813,1735647811,1735647809,1701692448,262341986,357428948,262341925	MK814774, FJ788579, MN206526, MN206525, MN206524	5					5
	Salicaceae	Salix integra	-		Confirmed	75711	1699896299,398650373,4586657	AB012787, LC364368	2					2
	Salicaceae	Salix koriyanagi	-		Confirmed	2511006	1735647843,1735647841,1735647839,1702160378,1578894146	MK541017, MK120982, MN206540, MN206541, MN206539	5					5
	Salicaceae	Salix triandra	-		Confirmed	77069	1835002990,1735647849,1735647847,1735647845,1328825020,262342002,1024263442,734448479,675583697,555298544,379033372,379033370,379031180,359815497,262341952,291201172,118918116	AJ849576, MK722343, HE610660, FJ788587, KC415372, FN689365, MG246064, JN891730, JN891729, JN890633, KX016523, MN206544, MN206543, MN206542	14					14
	Sapindaceae	Acer buergerianum	Confirmed	LC413442	Confirmed	57649	1580139442,1436831216,1186236905,1079708893,1079708891,1079708889,1079708887,118723651,814969330,573014874,371909536,371909533,371909530,371909527,371909524,15485133	KY419137, KU902581, KU902580, KU902579, KU902578, MK475652	6					7
	Sapindaceae	Acer palmatum	Confirmed	LC413475	Confirmed	66201	1861678458,1783238832,1693001309,1580139448,1436831282,1190754817,1190359208,1143567365,1143567363,118723701,952987866,952987864,952987862,952987860,952987858,952987856,952987854,952987852,952987850,952987848,952987846,952987844,766946620,674274577,674274541	MK578668, KY457568, DQ978421, AB872555, KT160116, KT160112, KT160111, KT160109, KT160108, KX494375, MK895563, MK475655	12					13
	Saururaceae	Houttuynia cordata	-		Confirmed	16752	1894458477,1677619021,1832298203,1831431364,1808682150,74179291,1567426126,1284846232,1243024657,168238,52082832,6017833,27448092,399573355,532587,156622726	MN541092, MN475921, MN413197, AB205610, L08762, AY572259, AF332100, JF950006, MH657404, LC456360, MF786707, LC521800, MF349389	13					13
	Saxifragaceae	Saxifraga stolonifera	-		Confirmed	182070	1677619247,1677618891,1859637685,1279123909,1483987834,1386675688,1384430923,1384430921,1384430919,1384430917,1384430915,1384430913,1384430911,1384430907,1384430905,1384430903,1384430901,1384430899,1384430897,1384430895,1384430893,1384430891,1384430859,1384430857,1384430855,1384430853,1384430851,1384430849,1384430847,1384430845,1384430837,1384430835,1384430833,1384430831,1384430829,1384430827,138…	JN102263, MN496079, MH191389, KC737395, MF100702, MF100647, MH657339, MF100649, MF100651, MF100665, MF100666, MF100667, MF100668, MF100669, MF100671, MF100675, MF100677, MF100678, MF100679, MF100681, MF100682, MF100698, MF100699, MF100701, MF100703, MF100709, MH657517, MF100714, MF100713, MF100712, MF100711, MF100710, MF100708, MF100706, MF100704, MF100700, MF100680, MF100676, MF100670, MF100650,…	44					44
	Schisandraceae	Illicium anisatum	-		Confirmed	124794	1735647945,1735647943,1735647941,1184803658,34539332,821092249	KY085919, KP689952, MN206592, MN206591, MN206590	5					5
	Schisandraceae	Kadsura japonica	-		Confirmed	105750	1189404030,1189404028,1189404026,1189404024,1189404022,6513619,11066016,821092189	AF193969, KP689922	2					2
	Simaroubaceae	Ailanthus altissima	-		Confirmed	23810	1914217184,1677618673,1677620383,1821954944,1597480563,154814181,154814179,1561762343,1474770994,1474380175,1370680093,1328839388,1328825758,1151064370,1151064368,7239773,4063525,433094,817991618,766946652,476002269,694179341,408450231,409975543,340510799,404243405,32815263,359329059,291464162	KM218351, MG799542, KM360619, EU042978, L12566, AY128247, MH536595, HE963309, MH657230, MH658085, MN853649, MF694944, MG248957, MG246433, JX571774, JX572250, MF694658	17					17
	Smilacaceae	Smilax china	-		Confirmed	49657	1846057419,1379010058,1109399732,1109399729,290585573,788321576,753594678,753594677,753594676,752843350,752843348,752843346,308742576,756775649,756775647,686465881,499068563,399572268,392050688,343192027,343192025,343192023,343192021,343192019,343192017,1384113	MT261168, HM536959, LC050453, D28333, KM198702, JN417454, JX903245, KX394662, KX394661, GQ436282, KJ719884, KM609108, KM609107, KM609106, JF944329, JF944328, JF944327, JF944326, JF944325, KP094269	20					20
	Solanaceae	Lycium chinense	-		Confirmed	112883	1911464782,1677621607,1677619127,1624686135,1605131213,1316023132,1316021700,290586237,237784016,1031914930,1031914917,1007690459,1007690422,817992114,343188048,343188046,343188044,343188042,11182398	FJ914171, MK040922, MG729824, AB051022, MN722318, GQ436614, JF942339, JF942338, JF942337, JF942336, KU314453, KT906321, MH658697, MH657457, MG222393, MG221677	16					16
	Solanaceae	Solanum carolinense	-		Confirmed	50511	1874901399,1874901397,1597484246,874509977,874508967,1316027192,1316026588,1316022648,1316021780,818946295,1243025461,1243025099,1242597544,825715438,916441434,478733626,402691431,317017603	KT178122, KC470707, KJ773908, AB744227, HQ644071, KP644136, KP643630, MG224410, MG224108, MG222151, MG221717, MF349791, MF349610, KP402709, MF405850	15					15
	Solanaceae	Solanum lyratum var. lyratum	Confirmed	LC413495	-	2283380	1436831322	-	0					1
	Solanaceae	Solanum nigrum	-		Confirmed	4112	1912461033,1569641708,1569641706,1569641704,1569641702,1551352929,1482877872,1482877870,1474771122,1474380407,1474380405,1474380403,1443017514,1434855520,1434854452,1407719704,1391724421,1378911413,1316024732,1316021952,1186384884,1168845488,1053085255,1048991050,188037740,188037738,188037736,290586243,844188025,844187897,844187250,844187093,1000730185,971849151,807201310,937501407,521301989,4844…	KM489055, KT375308, MH360739, KC535803, JX996056, HM850367, MF694772, JX511990, EU677015, EU677014, EU677013, HF572811, MH588530, MF694773, MH588529, KU556630, MH046938, JF944459, JF944455, JF944458, JF944457, JF944456, JF944454, HE963682, KU743120, MH551264, KR737187, KU569178, JN891548, MH092639, KY661348, KR736972, KR736921, MG223193, MG221803, JN891549, JN892749, KR737230, MF695008, MK285280,…	45					45
	Solanaceae	Solanum pseudocapsicum	-		Confirmed	45837	1786522110,1241374980,1241374930,340512035,17530063	HM850368, MF135367, MF135342	3					3
	Solanaceae	Solanum ptychanthum	-		Confirmed	45838	1597484251,1316026456,1316023862,1316021926,326468166,558698433	KF546071, HQ235620, MG224055, MG222758, MG221790	5					5
	Staphyleaceae	Euscaphis japonica	-		Confirmed	210332	1899897542,1677620137,1246296644,1246296642,1246296640,1243024883,84872985,57490176,332015183,110006295,110006293,110006291,359329073	KX999425, KX999427, KX999426, DQ307099, MT702885, DQ663626, FN599450, MH657962, HQ427180, MF349502	10					10
	Styracaceae	Styrax japonicus var. japonicus	Confirmed	LC413486	-	2283376	1436831304	-	0					1
	Symplocaceae	Symplocos glauca	-		Confirmed	239699	756178485,756178483,756178481,756178479,756178477,756178475,756178473,756178471	KJ688597, KJ688596, KJ688595, KJ688594, KJ688593, KJ688592, KJ688591, KJ688590	8					8
	Symplocaceae	Symplocos prunifolia	-		Confirmed	239711	392050660	AB729084	1					1
	Theaceae	Camellia japonica	-		Confirmed	4443	1585115337,1585115245,1350353491,1031482016,18140566,1327757113,1243025305,753023114,975853882,166062743,37194715	L12602, AF380035, MK353211, MK353210, KU951523, MF850254, KY807958, MF349713	8					8
	Theaceae	Camellia sasanqua	Confirmed	LC413482	Confirmed	182300	1808682170,1587032406,1436831296,1350353453,18140568,1338006108,166062758	MH782189, LC521812, KY807939, KY627064	4					5
	Theaceae	Camellia sinensis	-		Confirmed	4442	1898549712,1898549619,1898549525,1898549432,1898549338,1877028029,1847967354,1847967352,1843791802,1843791800,1817915810,1817915808,1817915806,1817915804,1817915802,1817915800,1817915798,1817915796,1817915794,1817915792,1817915790,1817915788,1817915786,1817915784,1817915782,1817915780,1817915778,1817915776,1817915774,1817915772,1817915770,1817915768,1720554829,1468712715,1674864531,1588083947,158…	AF380037, MT773377, MT773376, MT773375, MT773374, MT773373, MT612435, LC488797, MH042531, MH460639, KC143082, KF562708, KR296794, MK733323, MK733324, MK733330, MK733328, MK733317, JN114844, MK733318, MK733320, MK733321, MK733326, MK733327, MK733332, MK733337, MK733338, MK733336, MK733335, MK733334, MK733333, MK733331, MK733329, MK733325, MK733322, MK733319, JN654337, KY807981, KR073280, KR073278,…	43					43
	Ternstroemiaceae	Cleyera japonica	-		Confirmed	182333	18140572,332015254,331704439,221078682,756177475,756177473,756177471,344311530,392050670,20257335	AF421090, AF380038, EU980811, HQ427226, AB729089, KJ688092, KJ688091, KJ688090	8					8
	Ternstroemiaceae	Eurya emarginata var. emarginata	Confirmed	LC413478	-	2283374	1436831288	-	0					1
	Ternstroemiaceae	Eurya japonica var. japonica	Confirmed	LC413399	-	2283360	1436831130	-	0					1
	Ternstroemiaceae	Ternstroemia gymnanthera	Confirmed	LC413409	Confirmed	107827	1436831150,18140624,1216871333,332015245,331704217,313576764,12002074,756777329,756178561,756178559,756178557,756178555,344311524,20257367	AF089715, MF179490, HQ437964, AF421106, HQ427221, KP095109, KJ688635, KJ688634, KJ688633, KJ688632	10					11
	Thelypteridaceae	Leptogramma mollissima	-		Confirmed	646082	1812756782,1812756776,1812756774,1812756770,313473552,374080969,3721833,3721831,3721829	AB575006, JN572397, MN159447, AB013340, MN159444, MN159443, MN159441, AB013339, AB013338	9					9
	Thelypteridaceae	Macrothelypteris torresiana var. calvata	-		Confirmed	872614	1746436106	-	0					0
	Thelypteridaceae	Macrothelypteris viridifrons	-		Confirmed	872905	313475188	AB575049	1					1
	Thelypteridaceae	Metathelypteris laxa	-		Confirmed	872887	313473596	AB575028	1					1
	Thelypteridaceae	Parathelypteris angustifrons	-		Confirmed	872870	1746436108	LC484385	1					1
	Thelypteridaceae	Parathelypteris glanduligera	-		Confirmed	872879	313473582,374080887	JN572356, AB575021	2					2
	Thelypteridaceae	Parathelypteris japonica	-		Confirmed	872886	1775898695,1775898693,1775898691,313473594,374080845	AB575027, JN572335	2					2
	Thelypteridaceae	Phegopteris decursive-pinnata	-		Confirmed	173910	1912855435,1912855433,1912855431,1859637945,16326716,313473572,374080895	LC536351, JN572360, AB575016, LC536353, LC536352, MN623353	6					6
	Thelypteridaceae	Thelypteris acuminata	-		Confirmed	65714	313473554,11994945	AB575007, D43919	2					2
	Typhaceae	Typha domingensis	-		Confirmed	189386	1405680564,1405680563,1405680562,1405680558,1405680557,1405680556,1405680555,818946401,1196575111,218175479,340512159,237639880	KJ773961, HM850430, KX283090	3					3
	Typhaceae	Typha latifolia	-		Confirmed	4733	1597484609,47604643,1405680578,1405680577,1405680576,1405680575,1405680574,1405680573,1405680572,1338006520,1338005790,1331047901,1331044205,1243025497,188037840,188037838,69216577,343629,369720331,281371751,685847736,507914153,379033400,379031830,379031401,343627,237639889,237639888,237639873,37721921	DQ069503, GU195652, EU677065, EU677064, KC584886, KY627270, KY626905, JN891744, JN890959, JN890744, MG227850, MG226002, MF349809, KJ841641	14					14
	Typhaceae	Typha orientalis	-		Confirmed	644748	1405680581,1405680580,1405680579,987391041,499068591,237639891	KT626831, JX903259	2					2
	Ulmaceae	Zelkova serrata	-		Confirmed	45187	1911466407,1677620131,1318747223,17136060,1268567173,1268567169,1268567163,1268567157,1248342167,1248342166,1248342164,1248342161,1248342150,1248342148,1248342145,1248342142,1248342134,1248342114,1248342110,1248342104,1248342098,24634967,766947574,563477536,2274837	MT409427, MF706352, MG717940, MF706350, MF706347, MF706344, KC539677, D86317, MH657959	9					9
	Urticaceae	Boehmeria japonica	Confirmed	LC413413	Confirmed	1399662	1469274123,1436831158,557162978	KF138116, MH358043	2					3
	Urticaceae	Boehmeria nivea var. nipononivea	-		Confirmed	644062	1799624644,557162990	MN189944, KF138122	2					2
	Urticaceae	Pilea pumila	-		Confirmed	24776	1597483426,1469274303,874509729,874509449,874509254,1328840374,1328840114,17136016,320338575,314911194,313664360,930159740,685847964,685847393,685847391,557163192,825738,320339174	AF206811, PPU00438, HQ590209, MH358133, KJ841468, KP643774, KP644012, KP643872, MG249450, MG249320, KT695566, KM212150, KJ841469	13					13
	Verbenaceae	Verbena bonariensis	-		Confirmed	28516	1243025333,597518436,340512185,349156	HM850443, KF724243, MF349727	3					3
	Verbenaceae	Verbena brasiliensis	-		Confirmed	326937	1241374922,317017621	MF135338, HQ644080	2					2
	Violaceae	Viola grypoceras var. grypoceras	-		Confirmed	316499	1771904372	LC439233	1					1
	Violaceae	Viola inconspicua subsp. nagasakiensis	-		Confirmed	-	-	-	0					0
	Violaceae	Viola japonica	-		Confirmed	316487	115112217,115112039,115112019,111182995,111182977,111182975	-	0					0
	Violaceae	Viola mandshurica	-		Confirmed	316491	1699896359,115112155,111182987	LC364398	1					1
	Violaceae	Viola philippica	-		Confirmed	316493	1899897020,1677620157,1735647435,1735647433,1735647431,290585843,115112186,111182991,195183462	MT796627, AB354436, GQ436417, MH657972, MN206337, MN206336, MN206335	7					7
	Violaceae	Viola sieboldii	-		Confirmed	1350404	-	-	0					0
	Violaceae	Viola violacea var. makinoi	-		Confirmed	1249015	-	-	0					0
	Vitaceae	Ampelopsis glandulosa var. heterophylla	Confirmed	LC413407	Confirmed	416088	1436831146,948562076,948562074,948562072,948562070	KT006335, KT006334, KT006333, KT006332	4					5
	Vitaceae	Cayratia japonica	Confirmed	LC413467	Confirmed	149353	1677621173,1808682165,1682365978,1436831266,1271268077,1194984078,1194983630,1063823998,1033204242,513130677,540344334,459582732,459582730,459582728,459582726,459582724,459582722,345653092,345653091,375582855,331264732,75673942	KX951078, KY766534, KX527322, AB851492, KU564773, KF181523	6					7
	Vitaceae	Parthenocissus tricuspidata	-		Confirmed	345127	1328840188,1328834700,1328834059,1328825768,1328825646,1271268111,312204631,948562106,766947128,404243953,75673952	HE963583, KX951095, KT006350, MG249357, MG247632, MG247573, MG246438, MG246377	8					8
	Vitaceae	Vitis ficifolia	-		Confirmed	545888	1622212782,1287462085	MH638290, LC339502	2					2
	Xanthorrhoeaceae	Hemerocallis fulva var. kwanso	-		Confirmed	1306916	519670748,519670746	KC704808, KC704807	2					2
	Zingiberaceae	Zingiber mioga	-		Confirmed	136225	290585825	GQ436408	1					1
	Zosteraceae	Zostera japonica	-		Confirmed	187286	19071784,440644501,39979340,39979324	AY077964, AB125353, JQ995758	3					3
		total		104					5815					5934
