# Supplementary material for: Identification of Large Japanese field mouse Apodemus speciosus food plant resources in an industrial green space using DNA metabarcoding
Source: PLoS One. 2025 Apr 24;20(4):e0302189. doi: 10.1371/journal.pone.0302189 (PMC12021226; doi:10.1371/journal.pone.0302189)
Supplement: S2 Table — List of primers used for the initial PCR. Letters in italics indicate the MiSeq sequencing primers. Bold Ns indicate random bases used to improve the quality of MiSeq sequencing. Single underlined letters indicate DNA barcoding primer sequences. (XLSX) [file pone.0302189.s002.xlsx]

## Sheet: S2 table
	S2 Table. List of the initial PCR primers
	Primer name	Primer sequence (5' to 3')
	rbcL_F3_1	ACACTCTTTCCCTACACGACGCTCTTCCGATCT-TATCTTGGCAGCATTCCGAGTAACTCC
	rbcL_F3_2	ACACTCTTTCCCTACACGACGCTCTTCCGATCT-N-TATCTTGGCAGCATTCCGAGTAACTCC
	rbcL_F3_3	ACACTCTTTCCCTACACGACGCTCTTCCGATCT-NN-TATCTTGGCAGCATTCCGAGTAACTCC
	rbcL_F3_4	ACACTCTTTCCCTACACGACGCTCTTCCGATCT-NNN-TATCTTGGCAGCATTCCGAGTAACTCC
	rbcL_F3_5	ACACTCTTTCCCTACACGACGCTCTTCCGATCT-NNNN-TATCTTGGCAGCATTCCGAGTAACTCC
	rbcL_F3_6	ACACTCTTTCCCTACACGACGCTCTTCCGATCT-NNNNN-TATCTTGGCAGCATTCCGAGTAACTCC
	rbcL_R3_1	GTGACTGGAGTTCAGACGTGTGCTCTTCCGATCT-GATTCGCAGATCCTCCAGACGTAGAGC
	rbcL_R3_2	GTGACTGGAGTTCAGACGTGTGCTCTTCCGATCT-N-GATTCGCAGATCCTCCAGACGTAGAGC
	rbcL_R3_3	GTGACTGGAGTTCAGACGTGTGCTCTTCCGATCT-NN-GATTCGCAGATCCTCCAGACGTAGAGC
	rbcL_R3_4	GTGACTGGAGTTCAGACGTGTGCTCTTCCGATCT-NNN-GATTCGCAGATCCTCCAGACGTAGAGC
	rbcL_R3_5	GTGACTGGAGTTCAGACGTGTGCTCTTCCGATCT-NNNN-GATTCGCAGATCCTCCAGACGTAGAGC
	rbcL_R3_6	GTGACTGGAGTTCAGACGTGTGCTCTTCCGATCT-NNNNN-GATTCGCAGATCCTCCAGACGTAGAGC
	Letters in italics indicate the MiSeq sequencing primers. Bold Ns indicate random bases used to improve the quality of MiSeq sequencing. Single underlined letters indicate DNA barcoding primer sequences.
