# Supplementary material for: Identification of Large Japanese field mouse Apodemus speciosus food plant resources in an industrial green space using DNA metabarcoding
Source: PLoS One. 2025 Apr 24;20(4):e0302189. doi: 10.1371/journal.pone.0302189 (PMC12021226; doi:10.1371/journal.pone.0302189)
Supplement: S3 Table — List of primers used for the second PCR. Letters in italics indicate the MiSeq sequencing primers. Bold Xs indicate index sequences used to identify each sample. Double-underlined characters indicate P5/P7 adapter sequences for MiSeq sequencing. (XLSX) [file pone.0302189.s003.xlsx]

## Sheet: S3 table
	S3 Table. List of the second PCR primers
	Primer name	Primer sequence (5' to 3')
	2nd PCR-F	AATGATACGGCGACCACCGAGATCTACAC-XXXXXX-ACACTCTTTCCCTACACGACGCTCTTCCGATCT
	2nd PCR-R	CAAGCAGAAGACGGCATACGAGAT-XXXXXX-GTGACTGGAGTTCAGACGTGTGCTCTTCCGATCT
	Letters in italics indicate the MiSeq sequencing primers. Bold Xs indicate index sequences used to identify each sample. Double-underlined characters indicate P5/P7 adapter sequences for MiSeq sequencing.
