# Supplementary material for: Identification of Large Japanese field mouse Apodemus speciosus food plant resources in an industrial green space using DNA metabarcoding
Source: PLoS One. 2025 Apr 24;20(4):e0302189. doi: 10.1371/journal.pone.0302189 (PMC12021226; doi:10.1371/journal.pone.0302189)
Supplement: S4 Table — Input reads: number of reads in raw FASTQ files. Filtered reads: number of reads after preliminary quality filtering. Denoised F and R reads: number of reads after quality filtering. Merged reads: number of merged forward-reverse reads. Nonchim reads: number of merged reads after removal of chimeric sequences. Low frequency removal reads: low-frequency ASVs, defined as those representing fewer than 1.0% of the total number of sequences in each fecal sample. (XLSX) [file pone.0302189.s004.xlsx]

## Sheet: S4 Ttable
	S4 Table. Sequencing statistics of rbcL F3R3 regions
	Sample	rbcL region
		Input reads	Filtered reads	DenoisedF reads	DenoisedR reads	Merged reads	Nonchim reads	Low frequency removal reads
	1209_ID5	696851	651119	649017	648950	646656	638541	597829
	1211_ID8	56290	55739	55683	55645	55320	51056	49024
	1211_ID9	57935	56953	56897	56670	56405	54528	52304
	1211_ID10	57050	56339	56289	56306	55998	52904	51068
	1305_ID12	57995	57607	57522	57504	57178	56578	53970
	1307_CH14	58348	57905	57749	57868	57222	56515	53736
	1307_CH15	81654	81260	81211	81184	80740	77468	73757
	1307_CH16	90441	88281	88266	88273	88126	86709	86009
	1309_CH17	37550	37077	37026	36993	35963	35937	33181
	1311_ID20	60132	55332	55092	55115	54847	54666	51963
	1312_JX21	55814	55566	55517	55363	55012	52734	50495
	1312_JX22	1096855	1087162	1086768	1086612	1079254	1047520	961604
	1312_JX23	60904	60614	60479	60592	60332	59513	58411
	1312_JX24	46003	45747	45659	45721	45503	44818	41165
	1401_CH25	75794	75348	75279	75280	74923	73719	68656
	1401_CH26	46371	45733	45715	45652	45463	45251	43314
	1402_JX29	55410	55130	55096	55006	54787	53180	50901
	1402_JX30	45331	45070	45029	45008	44756	43161	41356
	1402_JX31	39879	39455	39323	39399	39019	37556	34393
	1402_JX32	51638	51407	51393	51394	51211	50297	48541
	1402_JX33	43010	42201	42139	42097	41976	41209	38451
	1403_CH26	77343	70230	69768	69854	69273	67858	62011
	1403_CH46	934240	882285	880853	881113	877856	856261	808550
	1403_CH47	63861	62521	62099	62104	60316	55075	51460
	1403_CH48	54084	52609	52473	52421	51930	50344	47604
	1403_CH49	61760	61129	61096	60977	60612	58734	54714
	1403_ID2	78233	77488	76954	76948	73558	66230	57593
	1403_ID35	51903	51325	51060	51120	50121	46769	41752
	1403_ID36	61491	60518	60022	60153	57499	52920	45561
	1403_ID38	46424	45912	45753	45804	45196	44359	36866
	1403_ID40	77769	76750	76667	76676	75365	75004	74343
	1403_ID41	59947	59673	59631	59624	59401	57912	56145
	1403_ID42	58739	58298	58129	58191	57670	55900	52802
	1403_ID43	61246	60744	60327	60344	57792	52876	47464
	1403_ID44	75116	74724	74684	74700	74459	73204	69888
	1403_ID45	1050597	1041490	1040484	1041087	1037785	975278	942214
	1405_CH56	53485	52821	52720	52751	52096	51246	47961
	1405_CH57	53126	52425	52223	52161	51453	50255	46288
	1405_CH58	61978	57618	57456	57478	57060	56942	52658
	1405_CH59	46182	44479	44379	44379	44061	43840	42908
	1405_CH60	44352	43813	43753	43747	43376	43047	41120
	1405_JX52	53705	53061	52967	52997	52576	49408	47585
	1406_ID63	39055	38548	38491	38506	38041	37281	34217
	1406_ID64	41400	40666	40631	40595	40501	40216	38737
	1406_ID65	48880	47463	47390	47286	47100	46061	45744
	1406_ID66	79538	78831	78702	78744	78393	74679	72992
	1406_ID67	43177	41873	41780	41747	41390	39934	35403
	1406_ID68	55816	54151	54103	54056	53618	52787	43138
	1406_ID69	54258	53440	53366	53425	53121	51544	46751
	1406_ID70	40522	40009	39953	39913	39631	38981	35671
	1406_ID71	46098	44013	43917	43862	43255	42177	37415
	1406_ID72	53196	46440	46336	46044	42680	40473	30979
	1406_ID73	48774	48031	48017	47978	47795	47552	47226
	1406_ID74	84095	81630	81484	81532	80648	77703	71982
	1406_ID75	70645	64254	64023	63974	62691	60377	46714
	1406_ID76	53639	51593	51509	51520	50804	50534	37894
	1406_ID77	66138	61741	61641	61485	60474	58727	49810
	1406_ID78	72000	63235	62709	62613	61721	59751	49037
	1407_CH57	62827	59295	59170	59127	58006	56552	46909
	1407_CH80	60120	59531	59479	59495	59072	58642	53385
	1407_CH81	61698	61010	60999	61004	60651	59770	54284
	1407_CH83	68531	60574	60438	60447	59384	57449	47377
	1407_CH84	72245	70934	70875	70756	69818	66778	62184
	1407_CH85	56876	51963	51798	51788	50774	50130	38506
	1407_CH86	50779	48368	48252	48206	48042	47980	46576
	1407_JX22	48707	45416	45243	45253	44233	43050	38212
	1407_JX87	52754	51726	51675	51655	51259	50916	49252
	1407_JX88	57095	55732	55670	55686	55206	54293	53241
	1407_JX89	69637	69059	69004	68994	68216	66314	63045
	1407_JX90	66400	60849	60574	60504	59181	55807	50009
	1407_JX91	69405	65320	65107	65215	63749	60049	52004
	1407_JX93	53103	51571	51448	51423	50685	49366	42925
	1407_JX94	58943	54954	54722	54712	52308	46170	37244
	1407_JX95	58579	57962	57891	57890	57425	56158	51035
	1409_CH106	62857	61763	61724	61733	61548	60955	58494
	1409_CH107	90685	89705	89628	89553	89048	88013	85184
	1409_CH108	64343	63368	63301	63248	62700	62129	58843
	1409_CH109	109617	108704	108631	108562	107714	99042	94453
	1409_CH110	49104	48526	48456	48418	47993	47555	43708
	1409_CH111	50492	49995	49957	49960	49693	49618	47093
	1409_CH112	47895	46864	46834	46757	46448	46375	45220
	1409_JX22	56288	53738	53588	53449	52824	52004	37327
	1409_JX98	64426	62902	62811	62813	62558	61909	58973
	1409_JX99	56661	52005	51686	51644	50570	49346	34913
	1409_JX100	79758	77428	77329	77322	77072	75395	69759
	1409_JX101	67757	65552	65504	65378	64980	63583	59036
	1409_JX102	55853	54662	54600	54566	54137	53101	50027
	1409_JX103	60291	59713	59678	59541	59352	58528	52541
	1409_JX104	74930	73189	73061	72956	72194	69784	63097
	1409_JX105	61351	60067	60021	59868	59335	58255	55870
	1410_ID113	45683	45252	45226	45201	45044	44912	43407
	1410_ID114	144813	138530	138199	137954	135997	122007	114647
	1410_ID115	56687	56290	56253	56247	55740	55527	54467
	1410_ID118	76516	76018	75955	75948	75433	72529	67900
	1410_ID119	64279	63669	63636	63458	62896	59397	53585
	1410_ID123	54550	53794	53763	53742	53501	52693	50576
	1410_JX102	47552	46855	46781	46794	46390	45816	42700
	1410_JX105	57579	57148	57086	57111	56733	55304	54343
	1410_JX120	54678	53963	53926	53897	53617	53072	50735
	1410_JX122	45827	45507	45436	45482	45060	42640	41256
	Total	9562238	9286347	9270114	9268298	9188595	8895012	8265667
	Average	95622.4	92863.5	92701.1	92683	91885.9	88950.1	82656.7
	Standard deviation	176683	171960	171769	171807	171090	164818	155357
	Maximum	1096855	1087162	1086768	1086612	1079254	1047520	961604
	Minimum	37550	37077	37026	36993	35963	35937	30979
	Input reads: number of reads in raw fastq files.
	Filtered reads: number of reads after preliminary quality filtering.
	DenoisedF and R reads: number of reads after quality filtering.
	Merged reads: number of merged forward-reverse reads.
	Nonchim reads: number of merged reads after removal of chimeric sequences.
	Low frequency removal reads: low-frequency ASVs, defined as those representing fewer than 1.0% of the total number of sequences in each fecal sample.
