# Supplementary material for: Identification of Large Japanese field mouse Apodemus speciosus food plant resources in an industrial green space using DNA metabarcoding
Source: PLoS One. 2025 Apr 24;20(4):e0302189. doi: 10.1371/journal.pone.0302189 (PMC12021226; doi:10.1371/journal.pone.0302189)
Supplement: S5 Table — (XLSX) [file pone.0302189.s005.xlsx]

## Sheet: S5 table
	S5 Table. Results of homology searches for fecal samples using the local rbcL database and the NCBI database
	ASV name	Sequence		local blast result				NCBI BLAST result of ASVs with homology less than 98% using local database			fecal sample
				Identified food plant taxa	Identified food plants	comment	percent identity	Identified food plant taxa	Identified food plants	percent identity	1209_ID5	1211_ID10	1211_ID8	1211_ID9	1305_ID12	1307_CH14	1307_CH15	1307_CH16	1309_CH17	1311_ID20	1312_JX21	1312_JX22	1312_JX23	1312_JX24	1401_CH25	1401_CH26	1402_JX29	1402_JX30	1402_JX31	1402_JX32	1402_JX33	1403_CH26	1403_CH46	1403_CH47	1403_CH48	1403_CH49	1403_ID2	1403_ID35	1403_ID36	1403_ID38	1403_ID40	1403_ID41	1403_ID42	1403_ID43	1403_ID44	1403_ID45	1405_CH56	1405_CH57	1405_CH58
	rbcL_001	CCAACCTGGAGTTCCACCAGAAGAAGCAGGGGCCGCGGTAGCTGCCGAATCTTCTACTGGTACATGGACAACTGTGTGGACCGATGGACTTACCAGCCTTGATCGTTACAAAGGACGATGCTACGGCATCGAGCCTGTTGCTGGAGAAGAAAATCAATATATTGCTTATGTAGCTTACCCATTAGACCTTTTTGAAGAAGGTTCTGTTACTAACATGTTTACTTCCATTGTAGGTAATGTATTTGGGTTCAAAGCCCTGCGT		Persicaria spp.	Hydrilla verticillata, Persicaria hydropiper, Persicaria longiseta, Persicaria maculosa var. pubescens, Persicaria posumbu var. laxiflora	The sequence of Hydrilla verticillata (KJ747463 - KJ747466) were performed homology searche in NCBI and we confirmed misidentified using Blast Tree View. The results showed that H. verticillata (KJ747463 - KJ747466) belonged within the cluster of Polygonaceae. Therefore, the sequence of H. verticillata (KJ747463 - KJ747466) was considered misidentified and excluded from this study.	0.996183				0	0	0	0	0	0	0	0	0	0	0	0	0	0	0	0	0	0	0	0	0	0	0	0	0	0	0	0	0	0	0	0	0	0	0	0	0	0	0
	rbcL_002	GCAACCTGGAGTTCCACCTGAAGAAGCAGGGGCCGCGGTAGCTGCCGAATCTTCTACTGGTACATGGACAACTGTGTGGACCGATGGACTTACTAGCCTTGATCGTTACAAAGGGCGATGCTACCACATCGAGCCCGTTGCTGGAGAAGAAAGTCAATTTATTGCTTATGTAGCGTATCCTTTAGACCTCTTTGAAGAAGGTTCTGTTACTAACATGTTTACTTCCATTGTGGGTAATGTATTTGGATTCAAGGCCCTGCGC		Camellia spp.	Camellia japonica, Camellia sinensis, Camellia sasanqua		0.98855				0	0	0	0	0	0	0	0	0	20	0	0	0	0	0	0	0	0	0	0	0	0	0	0	0	0	0	0	0	0	0	0	0	0	0	0	0	0	0
	rbcL_003	GCAACCTGGAGTTCCACCTGAAGAAGCAGGGGCCGCGGTAGCTGCCGAATCTTCTACTGGTACATGGACAACTGTGTGGACCGATGGACTTACTAGCCTTGATCGTTACAAAGGGCGATGCTACCACATCGAGCCCGTTGCTGGAGAAGAAAGTCAATTTATTGCTTATGTAGCGTATCCTTTAGACCTTTTTGAAGAAGGTTCTGTTACTAACATGTTTACTTCCATTGTGGGTAATGTATTTGGGTTCAAAGCCCTGCGC		Camellia spp.	Camellia japonica, Camellia sinensis, Camellia sasanqua		1				0	0	0	0	0	0	0	0	0	0	0	0	0	0	0	0	0	0	0	0	0	0	0	0	0	0	0	0	0	0	0	0	22	0	0	0	0	0	0
	rbcL_004	GCAGCCTGGAGTACCCCCCGAAGAAGCGGGAGCAGCAGTAGCTGCCGAATCTTCGACTGGTACGTGGACCACTGTTTGGACCGATGGACTTACCAGTCTTGATCGTTACAAGGGCCGATGCTACGATATTGAACCCGTTCCTGGAGAGGAAAATCAATTTATTGCCTATGTAGCTTACCCCTTAGATCTTTTTGAAGAAGGTTCTGTTACTAACCTGTTCACTTCTATTGTAGGTAATGTATTTGGATTCAAAGCCTTACGG		Metasequoia glyptostroboides	Metasequoia glyptostroboides		1				0	0	0	0	0	0	0	0	0	0	0	0	0	0	0	0	0	0	0	0	0	0	0	35	0	0	57	16	36	29	0	0	0	55	0	0	0	0	16
	rbcL_005	GCAGCCTGGAGTACCCCCCGAAGAAGCGGGAGCAGCAGTAGCTGCCGAATCTTCGACTGGTACGTGGACCACTGTTTTGACCGATGGACTTACCAGTCTTGATCGTTACAAGGGCCGATGCTACGATATTGAACCCGTTCCTGGAGAGGAAAATCAATTTATTGCCTATGTAGCTTACCCCTTAGATCTTTTGAAGAAGGTTCTGTTACTAACCTGTTCACTTCTATTGTAGGTAATGTATTTGGATTCAAAGCCTTACGG		Metasequoia glyptostroboides	Metasequoia glyptostroboides		0.996169				0	0	0	0	0	0	0	0	0	0	0	0	0	0	0	0	0	0	0	0	0	0	0	0	0	0	0	0	0	0	0	0	0	0	0	0	0	0	0
	rbcL_006	TCAAACCGGAGTTCCACCTGAGGAAGCAGGGGCTGCGGTAGCTGCCGAATCTTCTACTGGTACATGGACAACTGTGTGGACCGATGGACTTACCAGCCTTGATCGTTACAAAGGACGATGCTACCACATCGAGCCCGTTCCTGGGGAGGAAACTCAATTTATTGCCTATGTAGCTTACCCTTTAGACCTTTTTGAAGAAGGTTCTGTTACGAACATGTTTACTTCTATTGTGGGTAATGTATTTGGGTTCAAAGCTCTACGA		Cinnamomum spp.	Cinnamomum camphora, Cinnamomum insularimontanum		0.996183				0	0	0	0	0	0	0	0	0	0	0	0	0	0	0	0	0	0	0	0	0	0	0	0	0	0	0	0	0	0	0	0	0	0	0	0	0	0	0
	rbcL_007	TCAACCAGGAGTTCCACCCGAAGAAGCAGGGGCAGCGGTAGCTGCTGAATCTTCTACTGGTACATGAACAACTGTATGGACTGACGGGCTTACCAGTCTTTATCGTTACAAGGGTCGATGCTACCAGATTGAGCCCGTTGCTGGAGAAGAAAATCAATATATTGCTTATGTAGCTTACCCCTTAGACCTTTTTGAAGAAGGCTCTGTTACTAACATGTTTACTTCCATTGTGGGTAATGTGTTTGGATTCAAGGCCCTGCGC		Elaeagnus umbellata var. umbellata	Elaeagnus umbellata var. umbellata		0.992366				0	0	0	0	0	0	0	19	0	0	0	0	0	0	0	0	0	0	0	0	0	0	0	0	0	0	0	0	0	0	0	0	0	0	0	0	0	0	0
	rbcL_008	TCAACCAGGAGTTCCACCCGAAGAAGCAGGGGCAGCGGTAGCTGCTGAATCTTCTACTGGTACATGGACAACTGTATGGACTGACGGGCTTACCAGTCTTGATCGTTACAAGGGTCGATGCTACCAAATTGAGCCCGTTGCTGGAGAAGAAAATCAATATATTGCTTATGTAGCTTACCCCTTAGACCTTTTTGAAGAAGGCTCTGTTACTAACATGTTTACTTCCATTGTGGGTAATGTGTTTGGATTCAAGGCCCTGCGC		Elaeagnus pungens	Elaeagnus pungens		1				0	0	0	0	0	6	0	0	0	0	0	0	0	0	0	0	0	0	0	0	0	0	0	0	0	0	0	0	0	0	0	0	0	0	0	0	0	0	16
	rbcL_009	TCAACCAGGAGTTCCACCCGAAGAAGCAGGGGCAGCGGTAGCTGCTGAATCTTCTACTGGTACATGGACAACTGTATGGACTGACGGGCTTACCAGTCTTGATCGTTACAAGGGTCGATGCTACCAGATTGAGCCCGTTGCTGGAGAAGAAAATCAATATATTGCTTATGTAGCTTACCCCTTAGACCTTTTTGAAGAAGGCTCTGTTACTAACATGTTTACTTCCATTGTGGGTAATGTGTTTGGATTCAAGGCCCTGCGC		Elaeagnus umbellata var. umbellata	Elaeagnus umbellata var. umbellata		1				0	0	0	0	0	0	0	47	0	0	0	0	0	0	0	0	0	0	0	0	0	0	0	0	0	0	0	0	0	0	0	0	0	0	0	0	0	0	0
	rbcL_010	TCAACCAGGAGTTCCACCCGAAGAAGCAGGGGCAGCGGTAGCTGCTGAATCTTCTACTGGTACATGGACAACTGTATGGACTGACGGGCTTACCAGTCTTGATCGTTACAAGGGTCGATGCTACCAGATTGAGCCCGTTGCTGGAGAAGAAAATCAATATATTGCTTATGTAGCTTACCCCTTTGACCCTTTTGAAGAAGGCTCTGTTACTAACATGTTTACTTCCATTGTGGGTAATGTGTTTGGATTCAAGGCCCTGCGC		Elaeagnus umbellata var. umbellata	Elaeagnus umbellata var. umbellata		0.992366				0	0	0	0	0	0	0	14	0	0	0	0	0	0	0	0	0	0	0	0	0	0	0	0	0	0	0	0	0	0	0	0	0	0	0	0	0	0	0
	rbcL_011	TCAACCAGGAGTTCCACCCGAAGAAGCAGGGGGCAGCGGTAGCTGCTGAATCTTCTACTGGTACATGGACAACTGTATGGACTGACGGGCTTACCAGTCTTGATCGTTACAAGGGTCGATGCTACCAAATTGAGCCCGTTGCTGGAGAAGAAAATCAATATATTGCTTATGTAGCTTACCCCTTAGACCTTTTTGAAGAAGGCTCTGTTACTAACATGTTTACTTCCATTGTGGGTAATGTGTTTGGATTCAAGGCCCTGCGC		Elaeagnus pungens	Elaeagnus pungens		0.996198				0	0	0	0	0	0	0	0	0	0	0	0	0	0	0	0	0	0	0	0	0	0	0	0	0	0	0	0	0	0	0	0	0	0	0	0	0	0	0
	rbcL_012	TCAACCAGGAGTTCCCCCTGAAGAAGCAGGGGCTGCGGTAGCTGCTGAATCTTCTACTGGTACATGGACCACCGTATGGACTGACGGGCTTACCAGTCTTGATCGCTACAAAGGTCGATGCTACAACATCGAGCCCGTTGCTGGAGAAGAAAATCAATTTATTGCTTATGTAGCTTACCCCTTAGACCTTTTTGAAGAAGGTTCTGTTACTAACATGTTTACTTCTATTGTGGGTAATGTATTTGGGTTTAAGGCCCTGCGG		No hit	No hit		< 98%	Broussonetia spp.	Broussonetia kazinoki, Broussonetia monoica	0.992366	0	0	0	0	0	0	0	0	0	0	0	0	0	0	0	0	0	0	0	0	0	0	0	0	0	0	0	0	0	0	0	0	0	0	0	0	0	0	0
	rbcL_013	TCAACCAGGAGTTCCCCCTGAAGAAGCAGGGGCTGCGGTAGCTGCTGAATCTTCTACTGGTACATGGACCACTGTATGGACTGACGGGCTTACCAGTCTTGATCGCTACAAAGGTCGATGCTACAACATCGAGCCCGTTGCTGGAGAAGAAAATCAATTTATTGCTTATGTAGCTTACCCCTTAGACCTTTTTGAAGAAGGTTCTGTTACTAACATGTTTACTTCTATTGTGGGTAATGTATTTGGGTCTAAGGCCCTGCGT		No hit	No hit		< 98%	Broussonetia spp.	Broussonetia kazinoki, Broussonetia monoica	0.996183	0	0	0	0	0	0	0	0	0	0	0	0	0	0	0	0	0	0	0	0	0	0	0	0	0	0	0	0	0	0	0	0	0	0	0	0	0	0	0
	rbcL_014	TCAACCAGGAGTTCCCCCTGAAGAAGCAGGGGCTGCGGTAGCTGCTGAATCTTCTACTGGTACATGGACCACTGTATGGACTGACGGGCTTACCAGTCTTGATCGCTACAAAGGTCGATGCTACAACATCGAGCCCGTTGCTGGAGAAGAAAATCAATTTATTGCTTATGTAGCTTACCCCTTAGACCTTTTTGAAGAAGGTTCTGTTACTAACATGTTTACTTCTATTGTGGGTAATGTATTTGGGTTTAAGGCCCTGCGT		No hit	No hit		< 98%	Broussonetia spp.	Broussonetia kazinoki, Broussonetia monoica	1	0	0	0	0	0	0	0	0	0	0	0	0	0	0	0	0	0	0	0	0	0	0	0	0	0	0	0	0	0	0	0	0	0	0	0	520	0	0	0
	rbcL_015	TCAACCAGGAGTTCCCCCTTAAGAAGCAGGGGCTGCGGTAGCCGCTGAATCTTCTACTGGTACATGGACCACTGTATGGACTGACGGGCTTACCAGTCTTGATCGCTACAAAGGTCGATGCTACAACATCGAGCCCGTTGCTGGAGAAGAAAATCAATTTATTGCTTATGTAGCTTACCCCTTAGACCTTTTTGAAGAAGGTTCTGTTACTAACATGTTTACTTCTATTGTGGGTAATGTATTTGGGTTTAAGGCCCTGCGT		No hit	No hit		< 98%	Broussonetia spp.	Broussonetia kazinoki, Broussonetia monoica	0.992366	0	0	0	0	0	0	0	0	0	0	0	0	0	0	0	0	0	0	0	0	0	0	0	0	0	0	0	0	0	0	0	0	0	0	0	0	0	0	0
	rbcL_016	TCAACCAGGAGTTCCCCCTTAAGAAGCAGGGGCTGCGGTAGCTGCTGAATCTTCTACTGGTACATGGACCACTGTATGGACTGACGGGCTTACCAGTCTTGATCGCTACAAAGGTCGATGCTACAACATCGAGCCCGTTGCTGGAGAAGAAAATCAATTTATTGCTTATGTAGCTTACCCCTTAGACCTTTTTGAAGAAGGTTCTGTTACTAACATGTTTACTTCTATTGTGGGTAATGTATTTGGGTTTAAGGCCCTGCGT		No hit	No hit		< 98%	Broussonetia spp.	Broussonetia kazinoki, Broussonetia monoica	0.996183	0	0	0	0	0	0	0	0	0	0	0	0	0	0	0	0	0	0	0	0	0	0	0	0	0	0	0	0	0	0	0	0	0	0	0	0	0	0	0
	rbcL_017	TCAACCAGGAGTTCCCCTTGAAGAAGCAGGGGCTGCGGTAGCTGCTGAATCTTCTACTGGTACATGGACCACTGTATGGACTGACGGGCTTACCAGTCTTGATCGCTACAAAGGTCGATGCTACAACATCGAGCCCGTTGCTGGAGAAGAAAATCAATTTATTGCTTATGTAGCTTACCCCTTAGACCTTTTTGAAGAAGGTTCTGTTACTAACATGTTTACTTCTATTGTGGGTAATGTATTTGGGTTTAAGGCCCTGCGT		No hit	No hit		< 98%	Gentiana nipponica*	Gentiana nipponica	1	0	0	0	0	0	0	0	0	0	0	0	0	0	0	0	0	0	0	0	0	0	0	0	0	0	0	0	0	0	0	0	0	0	0	0	0	0	0	0
	rbcL_018	TCAACCAGGAGTTCCGCCGGAGGAAGCAGGGGCTGCGGTAGCTGCGGAATCTTCTACTGGTACATGGACAACTGTGTGGACTGATGGACTTACCAGTCTTGATCGATACAAAGGACGATGCTACCACATCGAGCCTGTTCCTGGGGAGGAAAGTCAATTTATTGCTTATGTAGCTTATCCTTTAGACCTTTTTGAAGAAGGTTCTGTTACTAACATGTTTACTTCCATTGTAGGTAATGTATTTGGTTTCAAAGCCCTGCGA		Tradescantia fluminensis	Tradescantia fluminensis		1				0	0	0	0	0	0	0	0	0	0	0	0	0	0	0	0	0	0	0	0	0	0	0	0	0	0	0	0	0	0	0	0	0	0	0	0	0	0	0
	rbcL_019	TCAACCAGGAGTTCCGCCTGAAGAAGCAGGGGCCGCAGTAGCTGCCGAATCTTCTACTGGTACATGGACAACTGTGTGGACCGATGGACTTACGAGCCTTGATCGTTACAAAGGGCGATGCTATGGAATCGAGCCTGTTCTTGGAGAAGAAAATCAATATATTGCTTATGTAGCTTACCCATTAGACCTTTTTGAAGAAGGTTCTGTTACTAACATGTTTACTTCCATTGTAGGTAATGTATTTGGGTTCAAAGCCCTGCGT		Farfugium japonicum var. japonicum	Farfugium japonicum var. japonicum		1				0	0	0	0	0	0	0	0	0	0	0	0	0	0	0	0	0	0	0	0	0	0	0	19	0	0	33	0	36	0	0	0	0	42	0	0	0	0	15
	rbcL_020	TCAACCAGGAGTTCCGCCTGAAGAAGCAGGGGCCGCAGTAGCTGCCGAATCTTCTACTGGTACATGGACAACTGTGTGGACCGATGGACTTACGAGCCTTGATCGTTACAAAGGGCGATGCTATGGAATCGAGCCTGTTCTTGGAGAAGAAAATCAATATATTGCTTATGTAGCTTTCCCATTAGACCTTTTTGAAGAAGGTTCTGTTACTAACATGTTTACTTCCATTGTAGGTAATGTATTTGGGTTCAAAGCCCTGCGT		Farfugium japonicum var. japonicum	Farfugium japonicum var. japonicum		0.996183				0	0	0	0	0	0	0	0	0	0	0	0	0	0	0	0	0	0	0	0	0	0	0	0	0	0	0	0	0	0	0	0	0	0	0	0	0	0	30
	rbcL_021	TCAACCAGGAGTTCCGCCTGAAGAAGCAGGGGCCGCAGTAGCTGCCGAATCTTCTACTGGTACATGGACAACTGTGTGGACCGATGGACTTACGAGCCTTGATCGTTACAAAGGGTGATGCTATGGAATCGAGCCTGTTCTTGGAGAAGAAAATCAATATATTGCTTATGTAGCTTACCCATTAGACCTTTTTGAAGAAGGTTCTGTTACTAACATGTTTACTTCCATTGTAGGTAATGTATTTGGGTTCAAAGCCCTGCGT		Farfugium japonicum var. japonicum	Farfugium japonicum var. japonicum		0.996183				0	0	0	0	0	0	0	0	0	0	0	0	0	0	0	0	0	0	0	0	0	0	0	0	0	0	0	0	0	0	0	0	0	0	0	0	0	0	0
	rbcL_022	TCAACCAGGAGTTCCGCCTGAGGAAGCAGGGGCTGCGGTAGCTGCCGAATCTTCTACCGGTACATGGACAACTGTGTGGACTGATGGGCTTACCAGTCTTGATCGTTACAAAGGACGATGCTACCGCATCGAGCCCGTTACTGGGGAAGATAATCAATATATTGCTTATGTAGCTTATCCTTTAGACCTTTTTGAAGAAGGTTCTGTTACTAATATGTTTACTTCCATTGTAGGTAATGTATTTGGTTTCAAAGCCTTGCGA		Commelina communis var. communis	Commelina communis var. communis		1				0	0	0	0	0	0	0	0	0	0	0	0	0	0	0	0	0	0	0	0	0	0	0	0	0	77	0	0	0	0	0	0	0	0	0	0	0	0	0
	rbcL_023	TCAACCCGGAGTTCCACCCGAAGAAGCAGGGGCCGCGGTAGCTGCCGAATCTTCTACTGGTACATGGACAACTGTGTGGACCGATGGACTTACCAGCCTTGATCGTTACAAAGGGCGATGCTACCACATCGAGCCCGTTCCTGGAGAAGAAGATCAATATATTGCTTATGTAGCTTACCCCTTAGACCTTTTTGAAGAAGGTTCTGTTACTAACATGCTTACTTCCATTGTAGGTAATGTATTTGGGTTCAAAGCCCTACGC		Nerium oleander var. indicum	Nerium oleander var. indicum		1				0	0	0	0	0	0	0	0	0	0	0	0	0	0	0	0	0	0	0	0	0	0	0	0	0	0	0	0	0	0	0	0	0	0	0	0	0	0	0
	rbcL_024	TCAACCCGGAGTTCCACCCGAAGAAGCAGGGGGCGCGGTAGCTGCCGAATCTTCTACTGGTACATGGACAACTGTGTGGACCGATGGACTTACCAGCCTTGATCGTTACAAAGGGCGATGCTACCACATCGAGCCCGTTCCTGGAGAAGAAGATCAATATATTGCTTATGTAGCTTACCCCTTAGACCTTTTTGAAGAAGGTTCTGTTACTAACATGCTTACTTCCATTGTAGGTAATGTATTTGGGTTCAAAGCCCTACGC		Nerium oleander var. indicum	Nerium oleander var. indicum		0.996183				0	0	0	0	0	0	0	0	0	0	0	0	0	0	0	0	0	0	0	0	0	0	0	0	0	0	0	0	0	0	0	0	0	0	0	0	0	0	0
	rbcL_025	TCAACCCGGAGTTCCACCGGAAGAAGCAGGGGCCGCGGTAGCTGCCGAGTCTTCTACTGGTACATGGACAACTGTATGGACGGATGGACTTACCAGTCTTGATCGTTACAAAGGGCGATGCTACAATATTGAGCCAGTTCCTGGAGAAGAAGATCAATTTATTGCTTATGTAGCTTACCCATTAGACCTTTTTGAAGAAGGTTCTGTTACTAACATGTTTACTTCCATCGTAGGTAATGTATTTGGGTTCAAAGCCCTGCGC		Paederia foetida	Paederia foetida		1				0	0	0	0	0	0	0	0	0	0	0	0	0	0	0	0	22	0	0	0	0	0	0	0	0	0	0	0	0	0	0	0	0	0	0	0	0	0	0
	rbcL_026	TCAACCCGGAGTTCCACCTGAAGAAGCAGTAGCTGCGGTAGCTGCGGAATCTTCTACTGGTACATGGACAACTGTGTGGACCGATGGACTTACCAGCCTTGATCGGTACAAGGGGCGATGCTACCGCATCGAGCGCGTTATTGGAGAAAAAGATCAATATATTGCTTATGTAGCTTACCCTTTAGACCTTTTTGAAGAAGGTTCTGTTACCAACATGTTTACTTCCATTGTGGGTAATGTATTTGGGTTCAAAGCACTGCGC		Ipomoea spp.-1	Ipomoea hederacea, Ipomoea nil		0.984733				0	0	0	12	0	0	0	0	0	0	0	0	0	0	0	0	0	0	0	0	0	0	0	0	0	0	0	0	0	0	0	0	0	0	0	0	0	0	0
	rbcL_027	TCAACCCGGAGTTCCACCTGAGGAAGCAGGGGCAGCGGTAGCTGCCGAATCTTCTACTGGTACATGGACAACTGTGTGGACTGATGGACTTACCAGTCTTGATCGTTACAAAGGACGATGCTATCACATCGAAACCGTTGTCGGGGAGGAAAATCAATATATTGCTTATGTAGCTTATCCTTTAGACCTTTTTGAAGAAGGTTCTGTTACTAACATGTTTACTTCCATTGTGGGTAATGTATTTGGTTTCAAAGCCCTACGA		Trachycarpus fortunei	Trachycarpus fortunei		1				0	0	0	0	0	0	0	0	0	0	0	0	0	0	0	0	0	0	0	0	0	0	0	0	0	0	0	0	0	0	0	0	0	0	0	0	0	0	0
	rbcL_028	TCAACCCGGAGTTCCACCTGAGGAAGCAGGGGCTGCCGTAGCTGCCGAATCTTCTACTGGTACATGGACAACTGTGTGGACCGATGGACTTACCAGCCTTGATCGTTACAAAGGACGATGCTACCACATCGAGCCCGTTGCTGGGGAGGAAAGTCAATTTATTGCCTATGTAGCTTACCCTTTAGACCTTTTTGAAGAAGGTTCTGTTACGAACATGTTTACTTCTATTGTGGGTAATGTATTTGGGTTCAAAGCTCTACGA		Machilus thunbergii	Machilus thunbergii		1				0	0	0	0	0	0	0	0	0	0	0	0	0	0	0	0	0	0	0	0	0	0	0	0	0	0	0	0	0	0	0	0	0	0	0	0	0	0	0
	rbcL_029	TCAACCCGGAGTTCCACCTGAGGAAGCAGGGGCTGCCGTAGCTGCCGAATCTTCTACTGGTACATGGACAAGTGTGTGGACCGATGGACTTACCAGCCTTGATCGTTACAAAGGACGATGCTACCACATCGAGCCCGTTGCTGGGGAGGAAAGTCAATTTATTGCCTATGTAGCTTACCCTTTAGACCTTTTTGAAGAAGGTTCTGTTACGAACATGTTTACTTCTATTGTGGGTAATGTATTTGGGTTCAAAGCTCTACGA		Machilus thunbergii	Machilus thunbergii		0.996183				0	0	0	0	0	0	0	0	0	0	0	0	0	0	0	0	0	0	0	0	0	0	0	0	0	0	0	0	0	0	0	0	0	0	0	0	0	0	0
	rbcL_030	TCAACCCGGAGTTCCACCTGAGGAAGCAGGGGCTGCGGTAGCTGCCGAACCTTCTACTGGTACATGGACAACTGTGTGGACCGATGGACTTACCAGCCTTGATCGTTACAAAGGACGATGCTACCACATCGAGCCCGTTGCTGGGGAGGAAAGTCAATTTATTGCCTATGTAGCTTACCCTTTAGACCTTTTTGAAGAAGGTTCTGTTACGAACATGTTTACTTCTATTGTGGGTAATGTATTTGGGTTCAAAGCTCTACGA		Neolitsea sericea	Neolitsea sericea		0.996183				0	0	0	0	0	0	0	0	0	0	0	0	0	0	0	0	0	0	0	0	0	0	0	0	0	0	0	0	0	0	0	0	0	0	0	0	0	0	0
	rbcL_031	TCAACCCGGAGTTCCACCTGAGGAAGCAGGGGCTGCGGTAGCTGCCGAATCTTCTACTGGTACATAGACAACTGTGTGGACCGATGGACTTACCAGCCTTGATCGTTACAAAGGACGATGCTACCACATCGAGCCCGTTCCTGGGGAGGAAACTCAATTTATTGCCTATGTAGCTTACCCTTTAGACCTTTTTGAAGAAGGTTCTGTTACGAACATGTTTACTTCTATTGTGGGTAATGTATTTGGGTTCAAAGCTCTACGA		Cinnamomum spp.	Cinnamomum camphora, Cinnamomum insularimontanum		0.996183				0	0	0	0	0	0	0	0	0	0	0	0	0	0	0	0	0	0	0	0	0	0	0	0	0	0	0	0	0	0	0	0	0	0	0	0	0	0	0
	rbcL_032	TCAACCCGGAGTTCCACCTGAGGAAGCAGGGGCTGCGGTAGCTGCCGAATCTTCTACTGGTACATGGACAACTGTGTGGACCGATGGACTTACCAGCCTTGATCATTACAAAGGACGATGCTACCACATCGAGCCCGTTCCTGGGGAGGAAACTCAATTTATTGCCTATGTAGCTTACCCTTTAGACCTTTTTGAAGAAGGTTCTGTTACGAACATGTTTACTTCTATTGTGGGTAATGTATTTGGGTTCAAAGTTCTACGA		Cinnamomum spp.	Cinnamomum camphora, Cinnamomum insularimontanum		0.992366				0	0	0	0	0	0	0	0	0	0	0	0	0	0	0	0	0	0	0	0	0	0	0	0	0	0	0	0	0	0	0	0	0	0	0	0	0	0	0
	rbcL_033	TCAACCCGGAGTTCCACCTGAGGAAGCAGGGGCTGCGGTAGCTGCCGAATCTTCTACTGGTACATGGACAACTGTGTGGACCGATGGACTTACCAGCCTTGATCATTACAAAGGACGATGCTACCACATCGAGCCCGTTCCTGGGGAGGAAACTCAATTTATTGCCTATGTAGCTTATCCTTTAGACCTTTTTGAAGAAGGTTCTGTTACGAACATGTTTACTTCTATTGTGGGTAATGTATTTGGGTTCAAAGTTCTACGA		Cinnamomum spp.	Cinnamomum camphora, Cinnamomum insularimontanum		0.98855				0	0	0	0	0	0	0	0	0	0	0	0	0	0	0	0	0	0	0	0	0	0	0	0	0	0	0	0	0	0	0	0	0	0	0	0	0	0	0
	rbcL_034	TCAACCCGGAGTTCCACCTGAGGAAGCAGGGGCTGCGGTAGCTGCCGAATCTTCTACTGGTACATGGACAACTGTGTGGACCGATGGACTTACCAGCCTTGATCGTTACAAAGGACGATGCTACCACATCGAGCCCGTTCCTGGGGAGGAAACTCAATTTATTGCCTATGTAGCTTAACCTTTAGACCTTTTTGAAGAAGGTTCTGTTACGAACATGTTTACTTCTATTGTGGGTAATGTATTTGGGTTCAAAGCTCTACGA		Cinnamomum spp.	Cinnamomum camphora, Cinnamomum insularimontanum		0.996183				0	0	0	0	0	0	0	0	0	0	0	0	0	0	0	0	0	0	0	0	0	0	0	0	0	0	0	0	0	0	13	0	0	0	0	0	0	0	0
	rbcL_035	TCAACCCGGAGTTCCACCTGAGGAAGCAGGGGCTGCGGTAGCTGCCGAATCTTCTACTGGTACATGGACAACTGTGTGGACCGATGGACTTACCAGCCTTGATCGTTACAAAGGACGATGCTACCACATCGAGCCCGTTCCTGGGGAGGAAACTCAATTTATTGCCTATGTAGCTTACCCTTTAGACCTTTTTGAAGAAGGTTCTGTTACGAACACGTTTACTTCTATTGTGGGTAATGTATTTGGGTTCAAAGCTCTACGA		Cinnamomum spp.	Cinnamomum camphora, Cinnamomum insularimontanum		0.996183				0	0	0	0	0	0	0	0	0	0	0	0	0	0	0	0	0	0	0	0	0	0	0	0	0	0	0	0	0	0	0	0	0	0	0	0	0	0	0
	rbcL_036	TCAACCCGGAGTTCCACCTGAGGAAGCAGGGGCTGCGGTAGCTGCCGAATCTTCTACTGGTACATGGACAACTGTGTGGACCGATGGACTTACCAGCCTTGATCGTTACAAAGGACGATGCTACCACATCGAGCCCGTTCCTGGGGAGGAAACTCAATTTATTGCCTATGTAGCTTACCCTTTAGACCTTTTTGAAGAAGGTTCTGTTACGAACATGTTTACTTCTATTGTGGGTAATGTATTTGGGTTCAAAGCTCTACGA		Cinnamomum spp.	Cinnamomum camphora, Cinnamomum insularimontanum		1				0	16	35	365	87	0	0	15	0	41	133	98	9	0	0	0	0	0	52	0	0	0	0	58	0	25	91	568	0	32	98	9	25	0	0	0	13	10	28
	rbcL_037	TCAACCCGGAGTTCCACCTGAGGAAGCAGGGGCTGCGGTAGCTGCCGAATCTTCTACTGGTACATGGACAACTGTGTGGACCGATGGACTTACCAGCCTTGATCGTTACAAAGGACGATGCTACCACATCGAGCCCGTTCCTGGGGAGTAAACTCAATTTATTGCCTATGTAGCTTACCCTTTAGACCTTTTTGAAGAAGGTTCTGTTACGAACATGTTTACTTCTATTGTGGGTAATGTATTTGGGTTCAAAGCTCTACGA		Cinnamomum spp.	Cinnamomum camphora, Cinnamomum insularimontanum		0.996183				0	0	0	0	0	0	0	0	0	0	0	0	0	0	0	17	0	0	0	0	0	0	0	0	0	0	0	0	0	0	0	0	0	0	0	0	0	0	0
	rbcL_038	TCAACCCGGAGTTCCACCTGAGGAAGCAGGGGCTGCGGTAGCTGCCGAATCTTCTACTGGTACATGGACAACTGTGTGGACCGATGGACTTACCAGCCTTGATCGTTACAAAGGACGATGCTACCACATCGAGCCCGTTGCTGGGGAGGAAACTCAATTTATTGCCTATGTAGCTTACCCTTTAGACCTTTTTGAAGAAGGTTCTGTTACGAACATGTTTACTTCTATTGTGGGTAATGTATTTGGGTTCAAAGCTCTACGA		Cinnamomum camphora	Cinnamomum camphora		1				0	0	0	0	0	0	0	0	0	0	0	0	0	0	0	0	0	0	0	0	0	0	0	0	0	0	0	0	0	0	0	0	0	0	0	0	0	0	0
	rbcL_039	TCAACCCGGAGTTCCACCTGAGGAAGCAGGGGCTGCGGTAGCTGCCGAATCTTCTACTGGTACATGGACAACTGTGTGGACCGATGGACTTACCAGCCTTGATCGTTACAAAGGACGATGCTACCACATCGAGCCCGTTGCTGGGGAGGAAAGTCAATTTATTGCCTATGTAGCTTACCCTTTAGACCTTTTTGAAGAAGGTTCTGTTACGAACATGTTTACTTCTATTGTGGGTAATGTATTTGGGTTCAAAGCTCTACGA		Neolitsea sericea	Neolitsea sericea		1				0	0	0	0	0	0	0	0	0	0	0	0	0	0	0	0	0	0	0	0	0	0	0	17	0	0	30	0	54	0	0	0	0	32	0	0	0	0	14
	rbcL_040	TCAACCCGGAGTTCCACCTGAGGAAGCAGGGGCTGCGGTAGCTGCCGAATCTTCTACTGGTACATGGACAACTGTGTGGACCGATGGACTTACCAGCCTTGATCGTTACAAAGGACGATTCTACCACATCGAGCCCGTTCCTGGGGAGGAAACTCAATTTATTGCCTATGTAGCTTACCCTTTAGACCTTTTTGAAGAAGGTTCTGTTACGAACATGTTTACTTCTATTGTGGGTAATGTATTTGGGTTCAAAGCTCTACGA		Cinnamomum spp.	Cinnamomum camphora, Cinnamomum insularimontanum		0.996183				0	0	0	0	0	0	0	0	0	0	0	0	0	0	0	0	0	0	0	0	0	0	0	0	0	0	0	0	0	0	0	0	0	0	0	0	0	0	0
	rbcL_041	TCAACCCGGAGTTCCACCTGAGGAAGCAGGGGCTGCGGTAGCTGCCGAATCTTCTACTGGTACATGGACAACTGTGTGGACCGATGGACTTACCAGCCTTGATCGTTATAAAGGACGATGCTACCACATCGAGCCCGTTCCTGGGGAGGAAACTCAATTTATTGCCTATGTAGCTTACCCTTTAGACCTTTTTGAAGAAGGTTCTGTTACGAACATGTTTACTTCTATTGTGGGTAAAGTATTTGGGTTCAAAGCTCTACGA		Cinnamomum spp.	Cinnamomum camphora, Cinnamomum insularimontanum		0.992366				0	0	0	0	0	0	0	0	0	0	0	0	0	0	0	0	0	0	0	0	0	0	0	0	0	0	0	0	0	0	0	0	0	0	0	0	0	0	0
	rbcL_042	TCAACCCGGAGTTCCACCTGAGGAAGCAGGGGCTGCGGTAGCTGCCGAATCTTCTACTGGTACATGGACAACTGTGTGGACCGATGGACTTACGAGCCTTGATCGTTACAAAGGACGATGCTACCACATCGAGCCCGTTGCTGGGGAGGAAAGTCAATTTATTGCCTATGTAGCTTACCCTTTAGACCTTTTTGAAGAAGGTTCTGTTACGAACATGTTTACTTCTATTGTGGGTAATGTATTTGGGTTCAAAGCTCTACGA		Neolitsea sericea	Neolitsea sericea		0.996183				0	0	0	0	0	0	0	0	0	0	0	0	0	0	0	0	0	0	0	0	0	0	0	0	0	0	0	0	0	0	0	0	0	0	0	0	0	0	0
	rbcL_043	TCAACCCGGAGTTCCACCTGAGGAAGCAGGGGCTGCGGTAGCTGCCGAATCTTCTACTGGTACATGGGCAACTGTGTGGACCGATGGACTTACCAGCCTTGATCGTTACAAAGGACGATGCTACCACATCGAGCCCGTTCCTGGGGAGGAAACTCAATTTATTGCCTATGTAGCTTACCCTTTAGACCTTTTTGAAGAAGGTTCTGTTACGAACATGTTTACTTCTATTGTGGGTAATGTATTTGGGTTCAAAGCTCTACGA		Cinnamomum spp.	Cinnamomum camphora, Cinnamomum insularimontanum		0.996183				0	0	0	0	0	0	0	0	0	0	0	0	0	0	0	0	0	0	0	0	0	0	0	0	0	0	0	0	0	0	0	0	0	0	0	0	0	0	0
	rbcL_044	TCAACCCGGAGTTCCACCTGAGGAAGCAGGGGCTGCGGTATCTGCCGAATCTTCTACTGGTACATGGACAACTGTGTGGACCGATGGACTTACCAGCCTTGATCATTACAAAGGACGATGCTACCACATCGAGCCCGTTCCTGGGGAGGAAACTCAATTTATTGCCTATGTAGCTTACCCTTTAGACCTTTTTGAAGAAGGTTCTGTTACGAACATGTTTACTTCTATTGTGGGTAATGTATTTGGGTTCAAAGTTCTACGA		Cinnamomum spp.	Cinnamomum camphora, Cinnamomum insularimontanum		0.98855				0	0	0	0	0	0	0	0	0	0	0	0	0	0	0	0	0	0	0	0	0	0	0	0	0	0	0	0	0	0	0	0	0	0	0	0	0	0	0
	rbcL_045	TCAACCCGGAGTTCCACCTGAGGAAGCATGGGCTGCGGTAGCTGCCGAATCTTCTACTGGTACATGGACAACTGTGTGGACCGATGGACTTACCAGCCTTGATCGTTACAAAGGACGATGCTACCACATCGAGCCCGTTGCTGGGGGGGAAAGTCAATTTATTGCCTATGTAGCTTACCCTTTAGACCTTTTGAAGAAGGTTCTGTTACGAACATGTTTACTTCTATTGTGGGTAATGTATTTGGGTTCAAAGCTCTACGA		Neolitsea sericea	Neolitsea sericea		0.992337				0	0	0	0	0	0	0	0	0	0	0	0	0	0	0	0	0	0	0	0	0	0	0	0	0	0	0	0	0	0	0	0	0	0	0	0	0	71	0
	rbcL_046	TCAACCCGGAGTTCCAGCTGAGGAAGCAGGGGCTGCGGTAGCTGCCGAATCTTCTACTGGTACATGGACAACTGTGTGGACCGATGGACTTACCAGCCTTGATCGTTACAAAGGACGATGCTACCACATCGAGCCCGTTCCTGGGGAGGAAACTCAATTTATTGCCTATGTAGCTTACCCTTTAGACCTTTTTGAAGAAGGTTCTGTTACGAACATGTTTACTTCTATTGTGGATAATGTATTTGGGTTCAAAGCTCTACGA		Cinnamomum spp.	Cinnamomum camphora, Cinnamomum insularimontanum		0.992366				0	0	0	0	0	0	0	0	0	0	0	0	0	0	0	0	0	0	0	0	0	0	0	0	0	0	0	0	0	0	0	0	0	0	0	0	0	0	0
	rbcL_047	TCAACCCGGAGTTCCCCCCGAAGAAGCAGGGGCCGCGGTAGCTGCCGAATCTTCTACTGGTACATGGACAACTGTGTGGACCGATGGACTTACCAGCCTTGATCGTTACAAAGGGCGATGCTACCACATCGAGCCCGTTCCTGGAGAAGAAGATCAATATATTGCTTATGTAGCTTACCCCTTAGACCTTTTTGAAGAAGGTTCTGTTACTAACATGTTTACTTCCATTGTAGGTAATGTGTTTGGGTTCAAAGCCCTACGC		Trachelospermum asiaticum var. asiaticum	Trachelospermum asiaticum var. asiaticum		1				0	0	0	0	0	0	0	0	0	0	0	0	0	0	0	0	0	0	0	0	0	0	0	0	0	0	0	0	0	0	0	0	0	0	0	0	0	0	0
	rbcL_048	TCAACCCGGAGTTCCGCCTGAAGAAGCAGGGGCCGCGGTAGCTGCGGAATCTTCTACTGGTACATGGACAACTGTGTGGACCGATGGACTTACCAGCCTTGATCGGTACAAGGGGCGATGCTACCGCATCGAGCGCGTTGTTGGAGAAAAAGATCAATATATTGCTTATGTAGCTTACCCTTTAGACCTTTTTGAAGAAGGTTCTGTTACCAACATGTTTACTTCCATTGTGGGTAATGTATTTGGGTTCAAAGCACTGCGA		Ipomoea spp.-2	Ipomoea quamoclit, Ipomoea coccinea		0.996183				0	0	0	0	0	0	0	0	0	0	0	0	0	0	0	0	0	0	0	0	0	0	0	0	0	0	0	0	0	0	0	0	0	0	0	0	0	0	0
	rbcL_049	TCAACCCGGAGTTCCGCCTGAAGAAGCAGGGGCCGCGGTAGCTGCGGAATCTTCTACTGGTACATGGACAACTGTGTGGACCGATGGACTTACCAGCCTTGATCGGTACAAGGGGCGATGCTACCGCATCGAGCGCGTTGTTGGAGAAAAAGATCAATATATTGCTTATGTAGCTTACCCTTTAGACCTTTTTGAAGAAGGTTCTGTTACCAACATGTTTACTTCCATTGTGGGTAATGTATTTGGGTTCAAAGCACTGCGC		Ipomoea spp.-2	Ipomoea quamoclit, Ipomoea coccinea		1				0	0	0	0	0	0	0	0	0	0	0	0	0	0	0	0	0	0	0	0	0	0	0	43	0	0	118	24	101	53	0	0	0	97	0	0	0	0	0
	rbcL_050	TCAACCCGGAGTTCCGCCTGAAGAAGCAGGGGCTGCGGTAGCTGCGGAATCTTCTACTGGTACATGGACAACTGTGTGGACCGATGGACTTACCAGCCTTGATCGGTACAAGGGGCGATGCTACCGCATCGAGCGCATTGTTGGAGAAAAAGATCAATATATTGCTTATGTAGCTTACCCTTTAGACCTTTTTGAAGAAGGTTCTGTTACCAACATGTTTACTTCCATTGAGGGTAATGTATTTGGGTTCAAAGCACTGCGC		Ipomoea spp.-2	Ipomoea quamoclit, Ipomoea coccinea		0.98855				0	0	0	0	0	0	0	0	0	0	0	0	0	0	0	0	0	0	0	0	0	0	0	0	0	0	0	0	0	0	0	0	0	0	0	0	0	0	0
	rbcL_051	TCAACCCGGGGTGCCACCTGAAGAAGCGGGAGCAGCAGTAGCTGCTGAATCTTCCACCGGTACATGGACCACTGTTTGGACCGATGGACTTACTAGTCTCGATCGTTACAAGGGGCGATGCTATGACATCGAGCCCGTTCCTGGAGAGGAGACTCAATTTATTGCCTATGTAGCTTACCCCTTAGACCTTTTCGAAGAAGGTTCTGTTACTAACTTGTTCACTTCCATTGTAGGTAATGTATTTGGATTCAAGGCCTTACGG		Pinus spp.	Pinus densiflora, Pinus thunbergii		1				0	0	0	0	0	0	0	0	0	0	0	0	0	0	0	0	0	0	0	0	0	0	0	16	0	0	24	19	25	0	0	0	0	24	0	0	0	0	0
	rbcL_052	TCAACCCGGGGTTCCGCCCGAGGAAGCCGGGGCCGCGGTAGCTGCGGAATCTTCTACTGGTACATGGACAACTGTGTGGACCGATGGGCTTACCAGCCTTGATCGTTATAAAAGACGATGCTACAACATTGAGCCCGTTGCTGGAGAAGAAAATCAATATATATGTTATGTAGCTTACCCTTTAGACCTTTTTGAAGAGGGTTCTGTTACTAACATGTTTACTTCCATTGTGGGTAATGTATTTGGGTTTAAAGCCCTGCGC		Acer spp.	Acer palmatum, Acer buergerianum		0.996183				0	0	0	0	0	0	0	0	0	0	0	0	0	0	0	0	0	0	0	0	0	0	0	0	0	0	0	0	0	0	0	0	0	0	0	0	0	0	0
	rbcL_053	TCAACCCGGGGTTCCGCCCGAGGAAGCCGGGGCCGCGGTAGCTGCGGAATCTTCTACTGGTACATGGACAACTGTGTGGACCGATGGGCTTACCAGCCTTGATCGTTATAAAGGACGATGCTACAACATTGAGCCCGTTGCTGGAGAAGAAAATCAATATATATGTTATGTAGCTTACCCTTTAGACCTTTTTGAAGAGGGTTCTGTTACTAACATGTTTACTTCCATTGTGGGTAATGTATTTGGGTTTAAAGCCCTGCGC		Acer spp.	Acer palmatum, Acer buergerianum		1				0	0	0	0	0	20	0	40	47	14	0	179	0	0	180	0	0	0	0	0	0	0	15	36	0	0	0	0	0	35	25	45	178	20	126	0	0	0	0
	rbcL_054	TCAACCCGGGGTTCCGCCCGAGGAAGCCGGGGGCGCGGTAGCTGCGGAATCTTCTACTGGTACATGGACAACTGTGTGGACCGATGGGCTTACCAGCCTTGATCGTTATAAAGGACGATGCTACAACATTGAGCCCGTTGTTGGAGAAGAAAATCAATATATATGTTATGTAGCTTACCCTTTAGACCTTTTTGAAGAGGGTTCTGTTACTAACATGTTTACTTCCATTGTGGGTAATGTATTTGGGTTTAAAGCCCTGCGC		Acer spp.	Acer palmatum, Acer buergerianum		0.992366				0	0	0	0	0	0	0	0	0	0	0	0	0	0	0	0	0	0	0	0	0	0	0	0	0	0	0	0	0	0	0	0	0	0	0	0	0	0	0
	rbcL_055	TCAACCCGGGGTTCCGTCCGAGGAAGCCGGGGCCGCGGTAGCTGCGGAATCTTCTACTGGTACATGGACAACTGTGTGGACCGATGGGCTTACCAGCCTTGATCGTTATAAAGGACGATGCTACAACATTGAGCCCGTTGCTGGAGAAGAAAATCAATATATATGTTATGTAGCTTACCCTTTAGACCTTTTTGAAGAGGGTTCTGTTACTAACATGTTTACTTCCATTGTGGGTAATGTATTTGGGTTTAAAGCCCTGCGC		Acer spp.	Acer palmatum, Acer buergerianum		0.996183				0	0	0	0	0	0	0	0	0	0	0	0	0	0	0	0	0	0	0	0	0	0	0	0	0	0	0	0	0	0	0	0	0	0	0	0	0	0	0
	rbcL_056	TCAACCGGGAGTTCCACCTGAAGAAGCAGGGGCAGCGGTAGCTGCTGAATCTTCTACTGGTACATGGACAACTGTATGGACTGACGGGCTTACTAGTCTTGATCGTTACAAAGGTCGATGCTACCACATCGAGCCCGTTGCTGGAGAAGAAAGTCAATTTATTGCTTATGTAGCTTACCCCTTAGACCTTTTTGAAGAGGGTTCTGTTACTAACATGTTTACTTCCATTGTAGGTAATGTGTTTGGGTTCAAGGCCCTGCGC		Prunus serrulata var. spontanea	Prunus serrulata var. spontanea		0.996183				0	0	0	0	0	0	0	0	0	0	0	0	0	0	0	0	0	0	0	0	0	0	0	0	0	0	0	0	0	0	0	0	0	0	0	0	0	0	0
	rbcL_057	TCAACCGGGAGTTCCACCTGAAGAAGCAGGGGCCGCGGTAGCTGCGGAATCTTCTACTGGTACATGGACAACTGTGTGGACTGATGGACTTACTAGCCTTGATCGTTACAAAGGTCGATGCTACCACATCGAGCCCGTTCCTGGAGACGAAAATCAATTTATTGCTTATGTAGCTTATCCTTTAGACCTTTTTGAAGAAGGTTCAGTTACTAACATGTTTACCTCCATTGTGGGTAATGTTTTTTGGTTTCAAAGCCCTACGG		No hit	No hit		< 98%	Vaccinium spp.*	Vaccinium ovalifolium var. ovalifolium, Vaccinium myrtillus	0.989	0	0	0	0	0	0	0	0	0	17	0	0	0	0	0	0	0	0	0	0	0	0	0	0	0	0	0	0	0	0	0	0	0	0	0	0	0	0	0
	rbcL_058	TCAACCGGGAGTTCCACCTGAAGAAGCAGGGGCCGGGGTAGCTGCGGAATTTTCTACTGGTACATGGACAACTGTGTGGACTGATGGACTTACTAGCCTTGATCGTTACAAAGGTCGATGCTACCACATCGAGCCCGTTCCTGGAGACGAAAATCAATTTATTGCTTATGTAGCTTATCCTTTATACCTTTTTGAAGAAGGTTCAGTTACTAACATGTTTACTTCCATTGTGGGTAATGTTTTGGGTTCAAAGCCCTGCGA		Pieris japonica	Pieris japonica		0.980843				0	0	0	0	0	0	0	0	0	0	0	0	0	0	0	0	0	0	0	0	0	0	0	0	0	0	0	0	0	0	0	0	0	0	0	0	0	0	0
	rbcL_059	TCAACCGGGAGTTCCACCTGAAGAAGCAGGTGCTGCGGTAGCTGCGGAATCTTCTACTGGTACATGGACAACTGTGTGGACCGATGGGCTTACCAGTCTTGATCGTTACAAAGGACGATGCTACGGCATCGAACCTGTTCCTGGAGAAGAAAGTCAATTTATTGCTTATGTAGCTTATCCTTTAGACCTTTTTGAAGAAGGTTCTGTTACTAACATGTTTACTTCCATTGTCGGTAATGTATTTGGGTTCAAGGCACTGCGC		Desmodium paniculatum	Desmodium paniculatum		1				0	31	0	0	0	0	0	0	0	0	0	0	0	0	0	0	0	0	0	0	0	0	0	0	0	0	20	44	28	0	0	0	0	32	0	0	0	0	0
	rbcL_060	TCAACCGGGAGTTTCACCTGAAGAAGCAGGGGCCGCGGTAGCTGCGGAATCTTCTACTGGTACATGGACAACTGTGTGGACTGATGGACTTACTAGCCTTGATCGTTACAAAGGTCGATGCTACCACATCGAGCCCGTTCCTGGAGACGAAAATCAATTTATTGCTTATGTAGCTTATCCTTTAGACCTTTTTGAAGAAGGTTCAGTTACTAACATGTTTACTTCCATTGTGGGTAATGTTTTTGGGTTCAAAGCCCTACGG		No hit	No hit		< 98%	Vaccinium spp.*	Vaccinium ovalifolium var. ovalifolium, Vaccinium myrtillus	0.996	0	0	0	0	0	0	0	0	0	19	0	0	0	0	0	0	0	0	0	0	0	0	0	0	0	0	0	0	0	0	0	0	0	0	0	0	0	0	0
	rbcL_061	TCAACCTGGAATTCCACCTGAAGAAGCAGGGGCCGCGGTAGCTGCCGAATCTTCTACTGGTACATGGACAACTGTATGGACCGATGGACTTACCAGTCTTGATCGTTACAAAGGGCGATGCTACCGCATCGAGCGTGTTGTTGGAGAAAAAGATCAATATATTGCTTATGTAGCTTACCCTTTAGACCTTTTTGAAGAAGGTTCCGTTACCAATATGTTTACTTCCATTGTAGGTAATGTATTTGGGTTCAAAGCCTTGCGC		Solanum lyratum var. lyratum	Solanum lyratum var. lyratum		0.996183				0	0	0	0	0	0	0	0	0	0	0	0	0	0	0	0	0	0	0	0	0	0	0	0	0	0	0	0	0	0	0	0	0	0	0	0	0	0	0
	rbcL_062	TCAACCTGGAGTACCCCCCGAAGAAGCGGGAGCAGCAGTAGCCGCCGAATCTTCCACTGGTACGTGGACGACTGTTTGGACCGATGGACTTACCAGTCTTGATCGTTACAAGGGGCGATGCTATGATATTGAACCCGTTCCTGGAGAGGAAAGTCAATTTATTGCCTATGTGGCTTACCCTTTAGATCTTTTTGAAGAAGGTTCTGTTACTAACCTGTTCACTTCTATTGTAGGTAATGTATTTGGATTCAAAGCCTTACGG		Cryptomeria japonica	Cryptomeria japonica		1				0	0	0	0	0	0	0	0	0	0	0	0	0	0	0	0	0	0	0	0	0	0	0	0	11	0	0	0	0	0	0	0	0	0	48	0	0	0	0
	rbcL_063	TCAACCTGGAGTGCCCCCCGAAGAAGCGGGAGCAGCGGTAGCTGCCGAATCTTCCACTGGTACGTGGACCACTGTTTGGACCGATGGCCTTACCAGTCTTGATCGCTACAAGGGGCGATGCTATGATATTGAACCCGTTCCTGGAGAAGAAACTCAATTTATTGCCTATGTAGCTTACCCTTTAGACCTTTTTGAAGAAGGCTCTGTGACTAACCTGTTTACTTCTATTGTAGGTAATGTATTTGGATTCAAAGCTTTACGG		Juniperus chinensis	Juniperus chinensis		1				0	0	0	0	0	0	0	0	0	0	0	0	0	0	0	0	0	0	0	0	0	0	0	0	0	0	0	0	0	0	0	0	0	0	0	0	0	0	0
	rbcL_064	TCAACCTGGAGTTCCACCAGAAGAAGCAGGGGCAGCGGTAGCTGCCGAATCTTCTACTGGTACATGGACAACTGTGTGGACCGATGGACTTACCAGCCTTGATCGTTACAAAGGACGATGCTACGGCATCGAGCCTGTTGCTGGAGAAGAAAATCAATATATTGCTTATGTAGCTTACCCATTAGACCTTTTTGAAGAAGGTTCTGTTACTAACATGTATACTTCCATTGTAGGTAATGTATTTGGGTTCAAAGCCCTGCGT		Persicaria spp.	Hydrilla verticillata, Persicaria hydropiper, Persicaria longiseta, Persicaria maculosa var. pubescens, Persicaria posumbu var. laxiflora	The sequence of Hydrilla verticillata (KJ747463 - KJ747466) were performed homology searche in NCBI and we confirmed misidentified using Blast Tree View. The results showed that H. verticillata (KJ747463 - KJ747466) belonged within the cluster of Polygonaceae. Therefore, the sequence of H. verticillata (KJ747463 - KJ747466) was considered misidentified and excluded from this study.	0.992366				0	0	0	0	0	0	0	0	0	0	0	0	0	0	0	0	0	0	0	0	0	0	0	0	0	0	0	0	0	0	0	0	0	0	0	0	0	0	0
	rbcL_065	TCAACCTGGAGTTCCACCAGAAGAAGCAGGGGCCGCGGTAGCTGCCGAATCTTCTACTGGTACATGGACAACTGTGTGGACCGATGGACTTACCAGCCTTGATCGTTACAAAGGACGATGCTACGGCATCGAGCCTGTTGCTGGAGAAGAAAATCAATATATTGCTTATGTAGCTTACCCATTAGACCTTTTTGAAGAAGGTTCTGTTACTAACATGTTTACTTCCATTGTAGGTAATGTATTTGGGTTCAAAGCCCTGCGT		Persicaria spp.	Hydrilla verticillata, Persicaria hydropiper, Persicaria longiseta, Persicaria maculosa var. pubescens, Persicaria posumbu var. laxiflora	The sequence of Hydrilla verticillata (KJ747463 - KJ747466) were performed homology searche in NCBI and we confirmed misidentified using Blast Tree View. The results showed that H. verticillata (KJ747463 - KJ747466) belonged within the cluster of Polygonaceae. Therefore, the sequence of H. verticillata (KJ747463 - KJ747466) was considered misidentified and excluded from this study.	1				0	0	0	0	0	0	0	0	0	0	0	0	0	0	0	0	0	0	0	0	0	10	0	83	0	0	124	25	142	47	0	0	0	104	0	0	0	0	26
	rbcL_066	TCAACCTGGAGTTCCACCAGAAGAAGCAGGGGCCGCGGTAGCTGCCGAATCTTCTACTGGTACATGGACAACTGTGTGGACCGATGGACTTACCAGCCTTGATCGTTACAAAGGACGATGCTACGGCATCGAGCCTGTTGCTGGAGAAGAAAATCAATATATTGCTTATGTAGCTTACCCATTAGACCTTTTTTAAGAAGGTTCTGTTACTAACATGTTTACTTCCATTGTAGGTAATGTATTTGGGTTCAAAGCCCTGCGT		Persicaria spp.	Hydrilla verticillata, Persicaria hydropiper, Persicaria longiseta, Persicaria maculosa var. pubescens, Persicaria posumbu var. laxiflora	The sequence of Hydrilla verticillata (KJ747463 - KJ747466) were performed homology searche in NCBI and we confirmed misidentified using Blast Tree View. The results showed that H. verticillata (KJ747463 - KJ747466) belonged within the cluster of Polygonaceae. Therefore, the sequence of H. verticillata (KJ747463 - KJ747466) was considered misidentified and excluded from this study.	0.996183				0	0	0	0	0	0	0	0	0	0	0	0	0	0	0	0	0	0	0	0	0	0	0	0	0	0	0	0	0	0	0	0	0	0	0	0	0	0	0
	rbcL_067	TCAACCTGGAGTTCCACCAGAAGAAGCAGGGGCCGCGGTAGCTGCCGAATCTTCTACTGGTACATGGACAACTGTGTGGACCGATGGACTTACCAGCCTTGATCGTTACAAAGGACGATGCTACGGCATCGAGCCTGTTGCTGGAGAAGAAAATCAATATATTGCTTATGTAGCTTACCCTTAGACCTTTTGAAGAAGGTTCTGTTACTAACATGTTTACTTCCATTGTAGGTAATGTATTTGGGTTCAAAGCCCTGCGT		Persicaria spp.	Hydrilla verticillata, Persicaria hydropiper, Persicaria longiseta, Persicaria maculosa var. pubescens, Persicaria posumbu var. laxiflora	The sequence of Hydrilla verticillata (KJ747463 - KJ747466) were performed homology searche in NCBI and we confirmed misidentified using Blast Tree View. The results showed that H. verticillata (KJ747463 - KJ747466) belonged within the cluster of Polygonaceae. Therefore, the sequence of H. verticillata (KJ747463 - KJ747466) was considered misidentified and excluded from this study.	1				0	0	0	0	0	0	0	0	0	0	0	0	0	0	0	0	0	0	0	0	0	0	0	0	0	0	0	0	0	0	0	0	0	0	0	0	0	0	0
	rbcL_068	TCAACCTGGAGTTCCACCCGAGGAAGCAGGGGCTGCGGTAGCTGCGGAATCTTCTACTGGTACATGGACAACTGTGTGGACCGATGGGCTTACCAACCTTGATCGTTACAAAGGACGATGCTACAACATTGAGCCCGTTGCTGGAGAAGAAAATCAATATATATGTTATGTAGCTTACCCTTTAGACCTTTTTGAAGAAGGTTCTGTTACTAACATGTTTACTTCCATTGTGGGTAATGTATTTGGGTTCAAAGCCCTGCGC		Toxicodendron spp.	Toxicodendron sylvestre, Toxicodendron succedaneum		1				0	0	0	0	0	0	0	0	0	0	0	0	0	0	0	0	0	0	0	0	0	0	0	0	0	0	0	0	0	0	0	0	0	0	0	0	0	0	0
	rbcL_069	TCAACCTGGAGTTCCACCTGAAGAAGCAGGGGCAGCGGTAGCTGCTGAATCTTCTACTGGTACATGGACAACTGTATGGACTGACGGGCTTACTAGTCTTGATCGTTACAAAGGTCGATGCTACCACATCGAGCCCGTTGCTGGAGAAGAAAGTCAATTTATTGCTTATGTAGCTTACCCCTTAGACCTTTTTGAAGAGGGTTCTGTTACTAACATGTTTACTTCCATTGTAGGTAATGTGTTTGGGTTCAAGGCCCTGCGC		Prunus serrulata var. spontanea	Prunus serrulata var. spontanea		1				0	0	0	0	65	0	0	0	0	0	0	0	0	0	0	0	0	0	0	0	0	0	0	0	0	0	0	0	0	0	0	0	0	0	0	0	31	0	0
	rbcL_070	TCAACCTGGAGTTCCACCTGAAGAAGCAGGGGCAGCGGTAGCTGCTGAATCTTCTACTGGTACATGGACAACTGTATGGACTGACGGGCTTACTAGTCTTGATCGTTACAAAGGTCGATGCTATCACATCGAGCCCGTTGCTGGAGAAGAAAGTCAATTTATTGCTTATGTAGCTTACCCCTTAGACCTTTTTGAAGAAGGTTCTGTTACTAACCTGTTTACTTCCATTGTAGGTAATGTGTTTGGGTTCAAGGCCCTGCGC		Prunus serrulata var. spontanea	Prunus serrulata var. spontanea		0.98855				0	0	0	0	0	0	0	0	0	0	0	0	0	0	0	0	0	0	0	0	0	0	0	0	0	0	0	0	0	0	0	0	0	0	0	0	0	0	0
	rbcL_071	TCAACCTGGAGTTCCACCTGAAGAAGCAGGGGCAGCGGTAGCTGCTGAATCTTCTACTGGTACATGGACAACTGTATGGACTGACGGGCTTGCTAGTCTTGATCGTTACAAAGGTCGATGCTACCACATCGAGCCCGTTGCTGGAGAAGAAAGTCAATTTATTGCTTATGTAGCTTACCCCTTAGACCTTTTTGAAGAGGGTTCTGTTACTAACATGTTTACTTCCATTGTAGGTAATGTGTTTGGGTTCAAGGCCCTGCGC		Prunus serrulata var. spontanea	Prunus serrulata var. spontanea		0.996183				0	0	0	0	0	0	0	0	0	0	0	0	0	0	0	0	0	0	0	0	0	0	0	0	0	0	0	0	0	0	0	0	0	0	0	0	0	0	0
	rbcL_072	TCAACCTGGAGTTCCACCTGAAGAAGCAGGGGCCGCAGTAGCTGCTGAATCTTCTACTGGTACATGGACAGCTGTGTGGACCGATGGACTTACCAGTCTTGATCGTTACAAAGGACGATGCTATCACATCGAGCCCGTTGCTGGAGAAGAAAGTCAATTTATTGCTTATGTAGCTTACCCCTTAGACCTTTTTGAAGAAGGTTCTGTTACTAACATGTTTACTTCCATTGTGGGTAATGTATTTGGGTTCAAAGCTCTGCGC		Distylium racemosum	Distylium racemosum		1				0	0	0	0	0	0	0	0	0	0	0	0	0	0	0	0	0	0	0	0	0	0	0	0	0	0	0	0	0	0	0	0	0	10	0	0	165	0	0
	rbcL_073	TCAACCTGGAGTTCCACCTGAAGAAGCAGGGGCCGCAGTAGCTGCTGAATCTTCTACTGGTACATGGACAGCTGTGTGGACCGATGGACTTACCAGTCTTGATCGTTACAAAGGACGATGCTATCACATCGAGCCCGTTGCTGGAGAAGAAAGTCAATTTATTGCTTATGTAGCTTACCCCTTAGACCTTTTTGAAGAAGGTTCTGTTACTAACATGTTTACTTCCATTGTGGGTAATGTATTTGGGTTCAAAGTTCTGCGC		Distylium racemosum	Distylium racemosum		0.996183				0	0	0	0	0	0	0	0	0	0	0	0	0	0	0	0	0	0	0	0	0	0	0	0	0	0	0	0	0	0	0	0	0	0	0	0	0	0	19
	rbcL_074	TCAACCTGGAGTTCCACCTGAAGAAGCAGGGGCCGCGGTAGCTGCCGAATCTTCTACTGGTACATGGACAACTGTATGGACCGATGGACTCACCAGTCTTGATCGTTACAAAGGGCGATGCTACCGCATCGAGCGTGTTGTTGGAGAAAAAGATCAATATATTGCTTATGTAGCTTACCCTTTAGACCTTTTTGAAGAAGGTTCCGTTACCAATATGTTTACTTCCATTGTAGGTAATGTATTTGGGTTCAAAGCCTTGCGC		Solanum lyratum var. lyratum	Solanum lyratum var. lyratum		0.996183				0	0	0	0	0	0	0	0	0	0	0	0	0	0	0	0	0	0	0	0	0	0	0	0	0	0	0	0	0	0	0	0	0	0	0	0	0	0	0
	rbcL_075	TCAACCTGGAGTTCCACCTGAAGAAGCAGGGGCCGCGGTAGCTGCCGAATCTTCTACTGGTACATGGACAACTGTATGGACCGATGGACTTACCAGTCTTGATCGTTACAAAGGGCGATGCCACCGCATCGAGCGTGTTGTTGGAGAAAAAGATCAATATATTGCTTATGTAGCTTACCCTTTAGACCTTTTTGAAGAAGGTTCCGTTATCAATATGTTTACTTCCATTGTAGGTAATGTATTTGGGTTCAAAGCCTTGCGC		Solanum lyratum var. lyratum	Solanum lyratum var. lyratum		0.992366				0	0	0	0	0	0	0	0	0	0	0	0	0	0	0	0	0	0	0	0	0	0	0	0	0	0	0	0	0	0	0	0	0	0	0	0	0	0	0
	rbcL_076	TCAACCTGGAGTTCCACCTGAAGAAGCAGGGGCCGCGGTAGCTGCCGAATCTTCTACTGGTACATGGACAACTGTATGGACCGATGGACTTACCAGTCTTGATCGTTACAAAGGGCGATGCTACCGCATCGAGCGTGTTGTTGGAGAAAAAGATCAATATATTGCTTATGTAGCTTACCCTTTAGACCCTTTGAAGAAGGTTCCGTTACCAATATGTTTACTTCCATTGTAGGTAATGTATTTGGGTTCAAAGCCTTGCGC		Solanum lyratum var. lyratum	Solanum lyratum var. lyratum		0.996169				0	0	0	0	0	0	0	0	0	0	0	0	0	0	0	0	0	0	0	0	0	0	0	0	0	0	0	0	0	0	0	0	0	0	0	0	0	0	0
	rbcL_077	TCAACCTGGAGTTCCACCTGAAGAAGCAGGGGCCGCGGTAGCTGCCGAATCTTCTACTGGTACATGGACAACTGTATGGACCGATGGACTTACCAGTCTTGATCGTTACAAAGGGCGATGCTACCGCATCGAGCGTGTTGTTGGAGAAAAAGATCAATATATTGCTTATGTAGCTTACCCTTTAGACCTTTTGAAGAAGGTTCCGTTACCAATATGTTTACTTCCATTGTAGGTAATGTATTTGGGTTCAAAGCCTTGCTC		Solanum lyratum var. lyratum	Solanum lyratum var. lyratum		0.992337				0	0	0	0	0	0	0	0	0	0	0	0	0	0	0	0	0	0	0	0	0	0	0	0	0	0	0	0	0	0	0	0	0	0	0	0	0	0	0
	rbcL_078	TCAACCTGGAGTTCCACCTGAAGAAGCAGGGGCCGCGGTAGCTGCCGAATCTTCTACTGGTACATGGACAACTGTATGGACCGATGGACTTACCAGTCTTGATCGTTACAAAGGGCGATGCTACCGCATCGAGCGTGTTGTTGGAGAAAAAGATCAATATATTGCTTATGTAGCTTACCCTTTAGACCTTTTTGAAGAAGGTTCCGTTACCAATATGTTTACTTCCATTGTAGGTAATGTATTTGGGTTCAAAGCCTTGCGC		Solanum lyratum var. lyratum	Solanum lyratum var. lyratum		1				0	0	0	0	0	0	0	0	0	0	0	0	0	0	0	0	0	0	0	0	0	0	0	51	0	0	92	20	101	75	0	0	0	99	0	0	0	0	18
	rbcL_079	TCAACCTGGAGTTCCACCTGAAGAAGCAGGGGCCGCGGTAGCTGCCGAATCTTCTACTGGTACATGGACAACTGTGTGGACCGATGGACTTACCAGCCTTGATCGTTACAAAGGGCGATGCTACGGAATCGAGCCCGTTGCTGGAGAAGAAAGTCAATTTATTGCTTATGTAGCTTACCCATTAGACCTTTTTGAAGAAGGTTCTGTTACTAACATGTTTACTTCCATTGTAGGTAATGTATTTGGGTTCAAAGCCCTGCGT		Araliaceae	Dendropanax trifidus, Hedera rhombea		1				0	0	0	0	0	0	0	0	0	14	0	0	0	0	194	0	0	0	0	0	0	0	0	0	0	0	0	0	0	0	19	0	0	0	0	0	0	0	15
	rbcL_080	TCAACCTGGAGTTCCACCTGAAGAAGCAGGGGCCGCGGTAGCTGCCGAATCTTCTACTGGTACATGGACAACTGTGTGGACCGATGGACTTACTAGCCTTGATCGTTACAAAGGTCGATGCTACCACATCGAGCCCGTTGCTGGAGAAGAAAATCAATTTATTGCTTATGTAGCTTATCCTTTAGACCTTTTTGAAGAAGGTTCTGTTACTAACATGTTGACTTCTATTGTGGGTAATGTATTTGGGTTCAAAGCCCTGCGC		Eurya spp.	Eurya emarginata var. emarginata, Eurya japonica var. japonica		0.996183				0	0	0	0	0	0	0	0	0	0	0	0	0	0	0	0	0	0	0	0	39	0	0	0	0	0	0	0	0	0	45	0	0	0	0	0	0	0	0
	rbcL_081	TCAACCTGGAGTTCCACCTGAAGAAGCAGGGGCCGCGGTAGCTGCCGAATCTTCTACTGGTACATGGACAACTGTGTGGACTGATGGACTTACCAGCCTTGATCGTTACAAAGGGCGATGCTACCACATCGAGCCCGTTGCTGGAGAAGAAAGTCAATTTATTGCTTATGTAGCTTACCCATTAGACCTTTTGAAGAAGGTTCTGTTACTAACATGTTTACTTCCATTGTGGGTAATGTATTTGGGTTCAAAGCCCTGCGC		Adoxaceae	Sambucus racemosa subsp. Sieboldiana, Viburnum awabuki		1				0	0	0	0	0	0	0	0	0	0	0	0	0	0	0	0	0	0	0	0	0	0	0	0	0	0	0	0	0	0	0	0	0	0	0	0	0	0	0
	rbcL_082	TCAACCTGGAGTTCCACCTGAAGAAGCAGGGGCCGCGGTAGCTGCCGAATCTTCTACTGGTACATGGACAACTGTGTGGACTGATGGACTTACCAGCCTTGATCGTTACAAAGGGCGATGCTACCACATCGAGCCCGTTGCTGGAGAAGAAAGTCAATTTATTGCTTATGTAGCTTACCCATTAGACCTTTTTGAAGAAGGTTCTGTTACTAACATGTTTACTTCCATTGTGGGTAATGTATTTGGGTTCAAAGCCCTGCGC		Adoxaceae	Sambucus racemosa subsp. Sieboldiana, Viburnum awabuki		1				0	0	0	0	0	0	0	0	0	0	0	0	0	0	27	82	0	0	0	0	0	0	0	0	21	0	0	0	0	0	0	0	0	0	0	0	0	0	0
	rbcL_083	TCAACCTGGAGTTCCACCTGAAGAAGCAGGGGCCGCGGTAGCTGCGGAATCTTCTACAGGTACATGGACAACTGTGTGGACCGATGGACTTACCAGCCTTGATCGTTACAAAGGACGATGCTACGACATCGAGCCTGTTGCTGGAGAGGAGAACCAATATATTTGTTATGTAGCTTACCCTTTAGACCTTTTTGAAGAAGGTTCGGTTACTAACATGTTTACTTCCATTGTGGGTAATGTATTTGGGTTCAAAGCGCTACGC		Akebia quinata	Akebia quinata		1				0	0	0	0	0	0	0	0	0	53	0	0	0	0	0	15	0	0	0	0	0	49	59	0	47	0	0	0	0	30	0	0	0	0	0	0	0	0	0
	rbcL_084	TCAACCTGGAGTTCCACCTGAAGAAGCAGGGGCCGCGGTAGCTGCTGAATCTTCTACTGGTACATGGACAACTGTGTGGACTGATGGACTTACCAGCCTTGATCGTTACAAAGGGCGATGCTACCAAATCGAGCCCGTTCCTGGAGAAGAAAGTCAATTTATTGCTTATGTAGCTTACCCATTAGATCTTTTTGAAGAAGGTTCTGTTACTAATATGTTTACTTCCATTGTGGGTAATGTATTTGGGTTCAAAGCCCTGCGT		Ilex rotunda	Ilex rotunda		1				0	0	0	0	0	0	0	0	0	0	0	0	0	0	0	0	0	0	0	0	0	0	0	0	0	0	0	0	0	0	0	0	0	0	6	0	0	0	0
	rbcL_085	TCAACCTGGAGTTCCACCTGAAGAAGCAGGGGCCGCGGTAGCTGCTGAATCTTCTACTGGTACATGGACAACTGTGTGGACTGATGGACTTACCAGCCTTGATCGTTACAAAGGGCGATGCTACGAAATCGAGCCCGTTGCTGGAGAAGAAAATCAATTTATTGCTTATGTAGCTTACCCATTAGATCTTTTTGAAGAAGGTTCTGTTACTAATATGTTGACTTCCATTGTGGGTAATGTATTTGGGTTCAAAGCCCTGCGT		Ilex spp.	Ilex pedunculosa, Ilex crenata		1				0	0	0	0	0	0	0	0	0	0	0	0	0	0	0	0	0	0	0	0	0	0	0	57	0	0	76	26	90	25	0	0	0	80	0	0	7	15	0
	rbcL_086	TCAACCTGGAGTTCCACCTGAAGAAGCAGGGGCCGCGGTAGCTTCCGAATCTTCTACTGGTACATGGACAACTGTGTGGACTGATGGACTTACCAGCCTTGATCGTTACAAAGGGCGATGCTACCACATCGAGCCCGTTGCTGGAGAAGAAAGTCAATTTATTGCTTATGTAGCTTACCCATTAGACCTTTTTGAAGAAGGTTCTGTTACTAACATGTTTACTTCCATTGTGGGTAATGTATTTGGGTTCAAAGCCCTGCGC		Adoxaceae	Sambucus racemosa subsp. Sieboldiana, Viburnum awabuki		0.996183				0	0	0	0	0	0	0	0	0	0	0	0	0	0	0	15	0	0	0	0	0	0	0	0	0	0	0	0	0	0	0	0	0	0	0	0	0	0	0
	rbcL_087	TCAACCTGGAGTTCCACCTGAAGAAGCGGGAGCCGCGGTAGCTGCCGAATCTTCTACTGGTACATGGACCACTGTGTGGACCGATGGACTTACCAGCCTTGATCGTTACAAAGGGCGCTGCTACGGAATCGAGCCCGTTGCTGGAGAAGAAAATCAATTTATCGCTTATGTAGCTTACCCATTAGACCTTTTTGAAGAAGGTTCTGTTACTAACATGTTTACTTCTATTGTAGGTAATGTATTTGGGTTCAAAGCCCTGCGC		Apiaceae	Torilis scabra, Torilis japonica, Osmorhiza aristata var. aristata		1				0	0	0	0	0	0	0	0	0	29	0	0	0	0	0	0	0	0	0	0	0	0	0	0	0	0	0	0	0	0	0	0	0	0	0	0	0	0	0
	rbcL_088	TCAACCTGGAGTTCCACCTGAGGAAGCAGGAGCCGCGGTAGCTGCCGAATCTTCTACTGGTACATGGACAACTGTGTGGACCGATGGACTTACTAGCCTTGATCGTTACAAAGGACGATGCTACCACATCGAGCCCGTTGCTGGAGAAGAAAATCAATATATTGCTTATGTAGCTTACCCTTTAGACCTTTTTGAAGAAGGTTCTGTTACTAACATGTTTACTTCCATTGTGGGTAATGTATTTGGGTTCAAAGCCCTACGT		Platanus occidentalis	Platanus occidentalis		1				0	0	0	0	0	0	0	0	0	0	0	0	0	0	0	0	0	0	0	0	0	0	0	9	0	0	27	0	30	21	0	0	0	32	0	0	0	0	16
	rbcL_089	TCAACCTGGAGTTCCACCTGAGGAAGCAGGAGCTGCGGTAGCAGCTGAATCTTCTACTGGTACATGGACAACTGTGTGGACCGACGGGCTTACCAGTCTTGATCGTTATAAAGGACGATGCTACGACATCGAGCCCGTTGCTGGAGAAGAAAATCAATATATTGCTTATGTAGCTTATCCCTTAGACCTTTTTGAAGAAGGTTCTGTTACTAATATGTTTACTTCCATTGTGGGTAATGTATTTGGGTTCAAAGCCCTACGT		No hit	No hit		< 98%	Croton tiglium	Croton tiglium	0.996183	0	0	0	0	0	0	0	0	0	0	0	0	0	0	0	0	0	0	0	0	0	0	0	0	0	0	0	0	0	0	0	0	0	0	0	0	0	0	0
	rbcL_090	TCAACCTGGAGTTCCACCTGAGGAAGCAGGAGCTGCGGTAGCTGCTGAATCTTCTACTGGTACATGGACAACTGTATGGACTGACGGGCTTACTAGTCTTGATCGCTACAAAGGTCGATGCTACGGCATTGAGCCTGTTGCTGGAGAAGAAAATCAATATATTGCTTATGTAGCTTACCCCTTAGACCTTTTCGAAGAAGGTTCTGTTACTAACATGTTTACTTCCATTGTGGGTAATGTATTTGGGTTCAAGGCCCTGCGC		Zelkova serrata	Zelkova serrata		1				0	0	0	0	0	0	0	0	59	0	0	0	0	0	0	0	0	0	0	0	0	0	0	0	0	0	0	0	0	0	0	0	0	0	0	0	0	0	0
	rbcL_091	TCAACCTGGAGTTCCACCTGAGGAAGCAGGGGCAGCGGTAGCTGCGGAATCTTCTACTGGTACATGGACAACTGTATGGACTGACGGGCTTACCAGTCTTGATCGTTATAAAGGGCGATGCTACCACATTGAACCTGTTGCTGGAGAAGAAAATCAATTTATTGCTTATGTAGCTTATCCCTTAGACCTTTTTGAAGAAGGTTCGGTTACTAACATGTTTACTTCCATTGTAGGTAATGTGTTTGGGTTCAAGGCCCTGCGC		No hit	No hit		< 98%	Sieversia pentapetala*	Sieversia pentapetala	0.996183	0	0	0	0	0	0	0	0	0	6	0	0	0	0	0	0	0	0	0	0	0	0	0	0	0	0	0	0	0	0	0	0	0	0	0	0	0	0	0
	rbcL_092	TCAACCTGGAGTTCCACCTGAGGAAGCAGGGGCCGCGGTAGCTGCGGAATCTTCTACTGGTACATGGACAACTGTGTGGACCGATGGACTTACCAGCCTTGATCGTTACAAAGGACGATGCTACCACATCGAGCCGGTTGCTGGAGAAGAAAATCAATTTATTGCTTATGTAGCTTACCCCTTAGACCTCTTTGAAGAAGGTTCTGTTACTAACATGTTTACTTCCATTGTGGGTAATGTATTTGGATTCAAGGCCCTGCGC		No hit	No hit		< 98%	No hit	No hit	< 98%	0	0	0	0	0	0	0	0	0	0	0	0	0	0	0	0	0	0	0	0	0	0	0	0	0	0	0	0	0	0	0	0	0	0	0	0	0	0	0
	rbcL_093	TCAACCTGGAGTTCCACCTGAGGAAGCAGGGGCCGCGGTAGCTGCGGAATCTTCTACTGGTACATGGACAACTGTGTGGACCGATGGACTTACCAGCCTTGATCGTTACAAAGGACGATGCTACCATATCGAGCCCGTCGCTGGAGAAGAAAGTCAATTTATTGCTTATGTAGCTTACCCTTTAGACCTTTTTGAAGAAGGGTCCGTTACTAACATGTTTACTTCCATTGTGGGTAATGTATTTGGGTTCAAAGCCCTGCGC		Daphniphyllum spp.	Daphniphyllum macropodum, Daphniphyllum teijsmannii var. teijsmannii		0.996183				0	0	0	0	0	0	0	0	0	0	0	0	0	0	0	0	0	0	0	0	0	0	0	0	0	0	0	0	0	0	0	0	0	0	0	0	0	0	8
	rbcL_094	TCAACCTGGAGTTCCACCTGAGGAAGCAGGGGCCGCGGTAGCTGCGGAATCTTCTACTGGTACATGGACAACTGTGTGGACCGATGGACTTACCAGCCTTGATCGTTACAAAGGACGATGCTACCATATCGAGCCCGTCGCTGGAGAAGAAAGTCAATTTATTGCTTATGTAGCTTACCCTTTAGACCTTTTTGAAGAAGGGTCTGTTACTAACATGTTTACTTCCATTGTGGGTAATGTATTTGGGTTCAAAGCCCTGCGC		Daphniphyllum spp.	Daphniphyllum macropodum, Daphniphyllum teijsmannii var. teijsmannii		1				0	0	0	0	0	0	0	0	0	0	0	0	0	0	0	0	0	0	0	0	0	0	0	22	0	0	37	0	34	19	0	0	0	68	0	0	0	0	19
	rbcL_095	TCAACCTGGAGTTCCACCTGAGGAAGCAGGGGCCGCGGTAGCTGCGGAATCTTCTACTGGTATATGGACAACTGTGTGGACCGATGGACTTACCAGCCTTGATCGTTACAAAGGACGATGTTACCATATCGAGCCCGTCGCTGGAGAAGAAAGTCAATTTATTGCTTATGTAGCTTACCCTTTAGACCTTTTTGAAGAAGGGTCTGTTACTAACATGTTTACTTCCTTTGTGGGTAATGTATTTGGGTTCAAAGCCCTGCGC		Daphniphyllum spp.	Daphniphyllum macropodum, Daphniphyllum teijsmannii var. teijsmannii		0.98855				0	0	0	0	0	0	0	0	0	0	0	0	0	0	0	0	0	0	0	0	0	0	0	0	0	0	0	0	0	0	0	0	0	0	0	0	0	0	0
	rbcL_096	TCAACCTGGAGTTCCACCTGAGGAAGCAGGGGCCGCGGTAGCTGCTGAATCTTCTACTGGTACATGGACAACTGTATGGACTGACGGTCTTACCAGTCTTGATCGTTACAAAGGTCGATGCTACCACATCGAGCCTGTTGCTGGAGAAGAAAGTCAATTTATTGCTTATGTAGCTTACCCCTTAGACCTTTTGAAGAAGGTTCTGTTACTAACATGTTTACTTCCATTGTAGGTAATGTGTTTGGGTTCAAGGCCCTGCGC		Rosaceae	Pyracantha angustifolia, Rhaphiolepis umbellata, Sorbus alnifolia, Pyrus calleryana, Eriobotrya japonica, Photinia glabra, Photinia villosa, Chaenomeles speciosa		1				0	0	0	0	0	0	0	0	0	0	0	0	0	0	0	0	0	0	0	0	0	0	0	0	0	0	0	0	0	0	0	0	0	0	0	0	0	0	0
	rbcL_097	TCAACCTGGAGTTCCACCTGAGGAAGCAGGGGCCGCGGTAGCTGCTGAATCTTCTACTGGTACATGGACAACTGTATGGACTGACGGTCTTACCAGTCTTGATCGTTACAAAGGTCGATGCTACCACATCGAGCCTGTTGCTGGAGAAGAAAGTCAATTTATTGCTTATGTAGCTTACCCCTTAGACCTTTTTGAAGAAAGTTCTGTTACTAACATGTTTACTTCCATTGTAGGTAATGTGTTTGGGTTCAAGGCCCTGCGC		Rosaceae	Pyracantha angustifolia, Rhaphiolepis umbellata, Sorbus alnifolia, Pyrus calleryana, Eriobotrya japonica, Photinia glabra, Photinia villosa, Chaenomeles speciosa		0.996183				0	0	0	0	0	0	0	0	0	0	0	0	0	0	0	0	0	0	43	0	0	304	93	0	82	0	0	11	0	0	0	0	0	0	0	16	0	0	0
	rbcL_098	TCAACCTGGAGTTCCACCTGAGGAAGCAGGGGCCGCGGTAGCTGCTGAATCTTCTACTGGTACATGGACAACTGTATGGACTGACGGTCTTACCAGTCTTGATCGTTACAAAGGTCGATGCTACCACATCGAGCCTGTTGCTGGAGAAGAAAGTCAATTTATTGCTTATGTAGCTTACCCCTTAGACCTTTTTGAAGAAGGTTCTGTTACTAACATGTTTACTTCCATTGTAGGTAATGTGTTTGGGTTCAAGGCCCTGCGC		Rosaceae	Pyracantha angustifolia, Rhaphiolepis umbellata, Sorbus alnifolia, Pyrus calleryana, Eriobotrya japonica, Photinia glabra, Photinia villosa, Chaenomeles speciosa		1				0	0	629	501	0	0	0	0	0	0	0	0	37	23	0	0	0	46	0	0	0	105	54	0	22	0	0	0	0	17	0	13	100	0	0	0	0	0	0
	rbcL_099	TCAACCTGGAGTTCCACCTGAGGAAGCAGGGGCCGCGGTAGCTGCTGAATCTTCTACTGGTACATGGACAACTGTATGGACTGACGGTCTTACCAGTCTTGGTCGTTACAAAGGTCGATGCTACCACATCGAGCCTGTTGCTGGAGAAGAAAGTCAATTTATTGCTTATGTAGCTTACCCCTTAGACCTTTTTGAAGAAGGTTCTGTTACTAACATGTTTACTTCCATTGTAGGTAATGTGTTTGGGTTCAAGGCCCTGCGC		Rosaceae	Pyracantha angustifolia, Rhaphiolepis umbellata, Sorbus alnifolia, Pyrus calleryana, Eriobotrya japonica, Photinia glabra, Photinia villosa, Chaenomeles speciosa		0.996183				0	0	0	0	0	0	0	0	0	0	0	0	0	0	0	0	0	0	0	0	0	0	0	0	0	0	0	0	0	0	23	0	0	0	0	0	0	0	0
	rbcL_100	TCAACCTGGAGTTCCACCTGAGGAAGCAGGGGCCGCTGTAGCTGCTGAATCTTCTACTGGTACATGGACAACTGTATGGACTGACGGTCTTACCAGTCTTGATCGTTACAAAGGTCGATGCTACCACATCGAGCCTGTTGCTGGAGAAGAAAGTCAATTTATTGCTTATGTAGCTTACCCCTTAGACCTTTTTGAAGAAGGTTCTGTTACTAACATGTTTACTTCCATTGTAGGTAATGTGTTTGGGTTCAAGGCCCTGCGC		Rosaceae	Pyracantha angustifolia, Rhaphiolepis umbellata, Sorbus alnifolia, Pyrus calleryana, Eriobotrya japonica, Photinia glabra, Photinia villosa, Chaenomeles speciosa		0.996183				0	0	0	0	0	0	0	0	0	0	0	0	0	0	0	0	0	0	0	0	0	0	0	0	0	0	0	0	0	0	0	0	0	0	0	0	0	0	0
	rbcL_101	TCAACCTGGAGTTCCACCTGAGGAAGCAGGGGCTGCAGTAGCTGCCGAATCTTCTACTGGTACATGGACAACTGTGTGGACCGATGGACTTACCAGCCTTGATCGTTACAAAGGAAGATGCTACCACATTGAGCCCGTTGCTGGAGAAGACAATCAATATATTTGTTATGTAGCTTATCCTTTAGACCTTTTTGAGGAAGGTTCTGTTACTAACATGTTTACTTCCATCGTGGGTAATGTATTTGGTTTCAAAGCGCTTCGC		No hit	No hit		< 98%	No hit	No hit	< 98%	17	0	0	0	0	0	0	0	0	0	0	0	0	0	0	0	0	0	0	0	0	0	0	0	0	0	0	0	0	0	0	0	0	0	0	0	0	0	0
	rbcL_102	TCAACCTGGAGTTCCCCCTGAAGAAGCAGGGGCTGCGGTAGCGGCTGAATCTTCTACTGGTACATGGACAACTGTATGGACTGACGGGCTTACCAGTCTTGATCGCTACAAAGGTCGATGCTACCACATCGAGCCCGTTGCTGGAGAAGAAAATCAATATATTGCTTATGTAGCTTACCCCCTTAGACCTTTTTGAAGAAGGTTCTGTTACTAACATGTTTACTTCCATTGTGGGTAATGTATTTGGGTTCAAGGCCCCTGCGC		Aphananthe aspera	Aphananthe aspera		0.992424				0	0	0	0	0	0	0	0	0	0	0	0	0	0	0	0	0	0	0	0	0	0	0	0	0	0	0	0	0	0	0	0	0	0	0	0	0	0	0
	rbcL_103	TCAACCTGGAGTTCCCCCTGAAGAAGCAGGGGCTGCGGTAGCGGCTGAATCTTCTACTGGTACATGGACAACTGTATGGACTGACGGGCTTACCAGTCTTGATCGCTACAAAGGTCGATGCTACCACATCGAGCCCGTTGCTGGAGAAGAAAATCAATATATTGCTTATGTAGCTTACCCCTTAGACCTTTTTGAAGAAGGTTCTGTTACTAACATGTTTACTTCCATTGTGGGTAATGTATTTGGGTTCAAGGCCCTGCGC		Aphananthe aspera	Aphananthe aspera		1				0	0	0	0	0	0	0	0	0	0	0	0	0	0	0	0	0	0	0	0	0	0	0	0	0	0	0	0	0	0	0	0	0	0	0	0	28	0	0
	rbcL_104	TCAACCTGGAGTTCCCCCTGAAGAAGCAGGGGCTGCGGTAGCGGCTGAATCTTCTACTGGTACATGGACAACTGTTTGGACTGATGGACTTACCAGTCTTGATCGTTACAAAGGACGATGCTATCACATCGAGCCTGTTGCTGGGGAAGACAGCCAATGGATCTGTTATGTAGCTTATCCATTAGACCTATTTGAGGAGGGTTCCGTTACTAACATGTTTACTTCCATTGTGGGTAACGTATTTGGGTTCAAAGCCCTACGT		No hit	No hit		< 98%	No hit	No hit	< 98%	0	0	0	0	0	0	0	0	0	0	0	0	0	0	0	0	0	0	0	0	0	0	0	0	0	0	0	0	0	0	0	0	0	0	0	0	0	0	0
	rbcL_105	TCAACCTGGAGTTCCCCCTGAAGAAGCAGGGGCTGCGGTAGCTGCTGAATCTTCTACTGGTACATGAACAACTGTATGGACTGACGGGCTTACCAGCCTTGATCGCTACAAAGGTCGATGCTACCACATCGAGCCCGTTGCTGGAGAAGAAAGTCAATTTATTGCTTATGTAGCTTACCCCTTAGACCTTTTTGAAGAAGGTTTTGTTACTAACATGTTTACTTCCATTGTGGGTAATGTATTTGGGTTCAAGGCCCTGCGC		Cannabaceae	Celtis sinensis, Aphananthe aspera		0.992366				0	0	0	0	0	0	0	0	0	0	0	0	0	0	0	0	0	0	0	0	0	0	0	0	0	0	0	0	0	0	0	0	0	0	0	0	0	0	0
	rbcL_106	TCAACCTGGAGTTCCCCCTGAAGAAGCAGGGGCTGCGGTAGCTGCTGAATCTTCTACTGGTACATGGACAACTGTATGGACTGACGGGCTTACCAGCCTTGATCGCTACAAAGGTCGATGCTACCACATCGAGCCCGTTGCTGGAGAAGAAAGTCAATTTATTGCTTATGTAGCTTACCCCTTAGACCTTTTTGAAGAAGGTTCTGTTACTAACATGTTTACTTCCATTGTGGGTAATGTATTTGGGTTCAAGGCCCTGCGC		Cannabaceae	Celtis sinensis, Aphananthe aspera		1				0	0	0	0	0	0	0	0	0	0	0	0	0	0	0	0	0	0	0	0	0	0	0	0	0	0	0	0	0	0	0	0	0	0	0	0	0	0	0
	rbcL_107	TCAACCTGGAGTTCCCCCTGAAGAAGCAGGGGGTGCGGTATCGGCTGAATCTTCTACTGGTACATGGACAACTGTATGGACTGACGGGCTTACCAGTCTTGATCGCTACAAAGGTCGATGCTACCACATCGAGCCCGTTGCTGGAGAAGAAAATCAATATATTGCTTATGTAGCTTACCCCTTAGACCTTTTTGAAGAAGGTTCTGTTACTAACATGTTTACTTCCATTGTGGGTAATGTATTTGGGTTCAAGGCCCTGCGC		Aphananthe aspera	Aphananthe aspera		0.992366				0	0	0	0	0	0	0	0	0	0	0	0	0	0	0	0	0	0	0	0	0	0	0	0	0	0	0	0	0	0	0	0	0	0	0	0	0	0	0
	rbcL_108	TCAACCTGGAGTTCCCCCTGAAGAAGCAGGTGCTGCGGTAGCAGCCGAATCTTCCACTGGGACATGGACAACCGTGTGGACCGATGGGCTTACCAGTCTTGATCGTTATAAAGGACGATGCTACCACATCGAGCCCGTTGCTGGAGAAGAAAGTCAATTTATTGCTTATGTAGCTTATCCCTTAGACCTTTTTGAAGAAGGTTCTGTTACTAACATGTTTACCTCCATTGTAGGTAATGTATTTGGGTTCAAGGCCTTGCGT		Wisteria floribunda	Wisteria floribunda, Melia azedarach	The sequence of Melia azedarach (HE963559) was performed homology searche in NCBI and we confirmed misidentified using Blast Tree View. The results showed that M. azedarach (HE963559) belonged within the cluster of Wisteria sp. Therefore, the sequence of M. azedarach (HE963559) was considered misidentified and excluded from this study.	1				0	0	0	0	0	0	0	0	0	0	0	0	0	0	0	0	0	0	0	0	0	0	0	0	0	0	0	0	0	0	0	0	0	0	0	0	0	0	0
	rbcL_109	TCAACCTGGAGTTCCCCCTGAGGAAGCCGGGGCAGCGGTAGCTGCTGAATCTTCTACTGGTACATGGACAACTGTGTGGACCGATGGGCTTACCAATCTTGATCGTTACAAAGGACGATGCTACCACATCGAGCCTGTTGCTGGAGAAGAAAGTCAATTTATTGCTTATGTAGCTTACCCCTTAGACCTTTTTGAAGAAGGTTCTGTTACTAACATGTTTACTTCCATTGTGGGTAATGTGTTTGGGTTCAAGGCGCTGCGG		Oxalis articulata	Oxalis articulata		0.996183				0	0	0	0	0	0	0	0	0	0	0	0	0	0	0	0	0	0	0	0	0	0	0	0	0	0	0	0	0	0	0	0	0	0	0	0	0	0	0
	rbcL_110	TCAACCTGGAGTTCCGCCCCAGGAAGCAGGGGCCGCGGTAGCTGCTGAATCTTCCACTGGGACATGGACAACTGTGTGGACTGACGGGCTTACCAGTCTTGATCGTTACAAAGGACGATGCTACCACATCGAGCCGGTTGCTGGAGAAGAAAATCAATTTATTGCTTATGTAGCTTACCCCTTAGACCTCTTTGAAGAAGGTTCTGTTACTAACATGTTTACTTCCATTGTGGGTAATGTATTTGGATTCAAGGCCCTGCGC		Fagaceae-1	Lithocarpus edulis, Lithocarpus glaber, Quercus phillyraeoides, Quercus serrata, Quercus variabilis		0.996183				0	0	0	0	0	0	0	0	0	0	0	0	0	0	0	0	0	0	0	0	0	0	0	0	0	0	0	0	0	0	0	0	0	0	0	0	0	0	0
	rbcL_111	TCAACCTGGAGTTCCGCCCGAAGAAGCAGGGGCTGCGGTAGCTGCCGAATCTTCTACTGGTACATGGACAACTGTGTGGACTGATGGACTTACCAGTCTTGATCGTTACAAAGGGCGATGCTACCACATCGAGGCCGTTGTTGGGGAGGAAAATCAATATATTGCTTATGTAGCTTATCCTTTAGACCTTTTTGAAGAAGGTTCTGTTACTAACATGTTTACTTCCATTGTGGGTAATGTATTTGGTTTCAAAGCCTTACGA		Hydrilla verticillata	Hydrilla verticillata		0.98855				0	0	0	19	0	0	0	0	0	0	0	0	0	0	0	0	0	0	0	0	0	0	0	0	0	0	0	0	0	0	0	0	0	0	0	0	0	0	0
	rbcL_112	TCAACCTGGAGTTCCGCCCGAGGAAGCAGGGCCGCGGTAGCTGCTGAATCTTCCACCGGGACATGGACAACTGTGTGGACTGACGGGCTTACCAGTCTTGATCGTTACAAAGGACGATGCTACCACATCGAGCAGGTTGCTGGAGAAGAAAATCAATTTATTGCTTATGTAGCTTACCCCTTAGACCTCTTTGAAGAAGGTTCTGTTACTAACATGTTTACTTCCATTGTGGGTAATGTATTTGGATTCAAGGCCCTGCGC		Fagaceae-1	Lithocarpus edulis, Lithocarpus glaber, Quercus phillyraeoides, Quercus serrata, Quercus variabilis		0.992337				0	0	0	0	0	0	0	0	0	0	0	0	0	0	0	0	0	0	0	0	0	0	0	0	0	0	0	0	0	0	0	0	0	0	0	0	0	0	0
	rbcL_113	TCAACCTGGAGTTCCGCCCGAGGAAGCAGGGGCCGCAGTAGCTGCTGAATCTTCTACTGGTACATGGACAACTGTGTGGACCGACGGGCTTACCAGTCTTGATCGTTATAAGGGACGATGCTACGACATCGAGCCCGTTGCTGGAGAAGAAAATCAATTTATTGCTTATGTAGCTTACCCCTTAGACCTTTTTGAAGAAGGTTCTGTTACTAACATGTTTACTTCCATTGTGGGTAATGTATTTGGGTTCAAAGCCCTACGC		Wisteria floribunda	Wisteria floribunda, Melia azedarach	The sequence of Melia azedarach (HE963559) was performed homology searche in NCBI and we confirmed misidentified using Blast Tree View. The results showed that M. azedarach (HE963559) belonged within the cluster of Wisteria sp. Therefore, the sequence of M. azedarach (HE963559) was considered misidentified and excluded from this study.	0.992366				0	0	0	0	0	0	0	0	0	0	0	0	0	0	0	0	0	0	0	0	0	0	0	0	0	0	0	0	0	0	0	0	0	0	0	0	0	0	0
	rbcL_114	TCAACCTGGAGTTCCGCCCGAGGAAGCAGGGGCCGCGGTAGCTGCTGAATCTTCCACAGGGACATGGACAACTGTGTGGACTGACGGGCTTACCAGTCTTGATCGTTACAAAGGACGATGCTACCACATCGAGCCGGTTGCTGGAGAAGAAAATCAATTTATTGCTTATGTAGCTTACCCCTTAGACCTCTTTGAAGAAGGTTCTGTTACTAACATGTTTACTTCCATTGTGGGTAATGTATTTGGATTCAAGGCCCTGCGC		Fagaceae-1	Lithocarpus edulis, Lithocarpus glaber, Quercus phillyraeoides, Quercus serrata, Quercus variabilis		0.996183				0	0	0	0	0	0	0	0	0	0	0	0	0	0	0	0	0	0	0	0	0	0	0	0	0	0	0	0	0	0	0	0	0	0	0	0	0	0	0
	rbcL_115	TCAACCTGGAGTTCCGCCCGAGGAAGCAGGGGCCGCGGTAGCTGCTGAATCTTCCACTGGGACATGGACAACTGTATGGACTGACGGGCTTACCAGTCTTGATCGTTACAAAGGACGATGCTACCACATCGAGCCGGTTGCTGGAGAAGAAAATCAATTTATTGCTTATGTAGCTTACCCCTTAGACCTCTTTGAAGAAGGTTCTGTTACTAACATGTTTACTTCCATTGTGGGTAATGTATTTGGATTCAAGGCCCTGCGC		Fagaceae-1	Lithocarpus edulis, Lithocarpus glaber, Quercus phillyraeoides, Quercus serrata, Quercus variabilis		0.996183				0	0	0	0	0	0	0	0	0	0	0	0	0	0	0	0	0	0	0	0	0	0	0	0	0	0	0	0	0	0	0	0	0	0	0	0	0	0	0
	rbcL_116	TCAACCTGGAGTTCCGCCCGAGGAAGCAGGGGCCGCGGTAGCTGCTGAATCTTCCACTGGGACATGGACAACTGTATGGACTGACGGGCTTACCAGTCTTGATCGTTACAAAGGACGATGCTACCACATCGAGCCGGTTGCTGGAGAAGAAAATCAATTTATTGCTTATGTAGCTTACCCCTTAGACCTCTTTGAAGGAGGTTCTGTTACTAACATGTTTACTTCCATTGTGGGTAATGTATTTGGATTCAAGGCCCTGCGC		Fagaceae-1	Lithocarpus edulis, Lithocarpus glaber, Quercus phillyraeoides, Quercus serrata, Quercus variabilis		0.992366				0	0	0	0	0	0	0	0	0	0	0	0	0	0	0	0	0	0	0	0	0	0	0	0	0	0	0	0	0	0	0	0	0	0	0	0	0	0	0
	rbcL_117	TCAACCTGGAGTTCCGCCCGAGGAAGCAGGGGCCGCGGTAGCTGCTGAATCTTCCACTGGGACATGGACAACTGTGTGGACTGACGGGCTTACCAGTCTTGAACGTTACAAAGGACGATGCTACCACATCGAGCCGGTTGCTGGAGAAGAAAATCAATTTATTGCTTATGTAGCTTACCCCTTAGACCTCTTTGAAGAAGGTTCTGTTACTAACATGTTTACTTCCATTGTGGGTAATGTATTTGGATTCAAGGCCCTGCGC		Fagaceae-1	Lithocarpus edulis, Lithocarpus glaber, Quercus phillyraeoides, Quercus serrata, Quercus variabilis		0.996183				0	0	0	0	0	0	0	0	0	0	0	0	0	0	0	0	0	0	0	0	0	0	0	0	0	0	0	0	0	0	0	0	0	0	0	0	0	0	0
	rbcL_118	TCAACCTGGAGTTCCGCCCGAGGAAGCAGGGGCCGCGGTAGCTGCTGAATCTTCCACTGGGACATGGACAACTGTGTGGACTGACGGGCTTACCAGTCTTGATCGTTACAAAAGACGATGCTACCACATCGAGCCGGTTGCTGGAGAAGAAAATCAATTTATTGCTTATGTAGCTTACCCCTTAGACCTCTTTGAAGAAGGTTCTGTTACTAACATGTTTACTTCCATTGTGGGTAATGTATTTGGATTCAAGGCCCTGCGC		Fagaceae-1	Lithocarpus edulis, Lithocarpus glaber, Quercus phillyraeoides, Quercus serrata, Quercus variabilis		0.996183				0	0	0	0	0	0	0	0	0	0	0	0	0	0	0	0	0	0	0	0	0	0	0	0	0	0	0	0	0	0	0	0	0	0	0	0	0	0	0
	rbcL_119	TCAACCTGGAGTTCCGCCCGAGGAAGCAGGGGCCGCGGTAGCTGCTGAATCTTCCACTGGGACATGGACAACTGTGTGGACTGACGGGCTTACCAGTCTTGATCGTTACAAAGGACGATGCTACCACATCGAGCCGGTTGCCGGAGAAGAAAATCAATTTATTGCTTATGTAGCTTACCCCTTAAACCTCTTTGAAGAAGGTTCTGTTACTAACATGTTTACTTCCATTGTGGGTAATGTATTTGGATTCAAGGCCCTGCGC		Quercus spp.	Quercus myrsinifolia, Quercus acuta, Quercus glauca, Quercus serrata		0.996183				0	0	0	0	0	0	0	0	0	0	0	0	0	0	0	0	0	0	0	0	0	0	0	0	0	0	0	0	0	0	0	0	0	0	0	0	0	0	0
	rbcL_120	TCAACCTGGAGTTCCGCCCGAGGAAGCAGGGGCCGCGGTAGCTGCTGAATCTTCCACTGGGACATGGACAACTGTGTGGACTGACGGGCTTACCAGTCTTGATCGTTACAAAGGACGATGCTACCACATCGAGCCGGTTGCCGGAGAAGAAAATCAATTTATTGCTTATGTAGCTTACCCCTTAGACCTCTTTGAAGAAGGTTCTGTTACTAACATGTTTACTTCCATTGTGGGTAATGTATTTGGATTCAAGGCCCTGCGC		Quercus spp.	Quercus myrsinifolia, Quercus acuta, Quercus glauca, Quercus serrata		1				0	0	0	0	180	51	19	44	0	30	0	0	0	0	0	0	0	0	0	0	0	28	0	0	25	0	0	0	0	0	0	19	0	0	102	36	23	0	0
	rbcL_121	TCAACCTGGAGTTCCGCCCGAGGAAGCAGGGGCCGCGGTAGCTGCTGAATCTTCCACTGGGACATGGACAACTGTGTGGACTGACGGGCTTACCAGTCTTGATCGTTACAAAGGACGATGCTACCACATCGAGCCGGTTGCCGGAGAAGAAAATCAATTTATTGCTTATGTAGCTTACCCCTTAGACCTCTTTGAAGAAGGTTCTGTTACTAACCTGTTTACTTCCATTGTGGGTAATGTATTTGGATTCAAGGCCCTGCGC		Quercus spp.	Quercus myrsinifolia, Quercus acuta, Quercus glauca, Quercus serrata		0.996183				0	0	0	0	0	0	0	0	0	0	0	0	0	0	0	0	0	0	0	0	0	0	0	0	0	0	0	0	0	0	0	0	0	0	0	0	0	0	0
	rbcL_122	TCAACCTGGAGTTCCGCCCGAGGAAGCAGGGGCCGCGGTAGCTGCTGAATCTTCCACTGGGACATGGACAACTGTGTGGACTGACGGGCTTACCAGTCTTGATCGTTACAAAGGACGATGCTACCACATCGAGCCGGTTGCTGGAGAAGAAAATCAATTTATTGCTTATGTAGCTTACCCATTAGACCTCTTTGAAGAAGGTTCTGTTACTAACATGTTTACTTCCATTGTGGGTAATGTATTTGGATTCAAGGCCCTGCGC		Fagaceae-1	Lithocarpus edulis, Lithocarpus glaber, Quercus phillyraeoides, Quercus serrata, Quercus variabilis		0.996183				0	0	0	0	0	0	0	0	0	8	0	0	0	0	0	0	0	0	0	0	0	0	0	0	0	0	0	0	0	0	0	0	0	0	0	0	0	0	0
	rbcL_123	TCAACCTGGAGTTCCGCCCGAGGAAGCAGGGGCCGCGGTAGCTGCTGAATCTTCCACTGGGACATGGACAACTGTGTGGACTGACGGGCTTACCAGTCTTGATCGTTACAAAGGACGATGCTACCACATCGAGCCGGTTGCTGGAGAAGAAAATCAATTTATTGCTTATGTAGCTTACCCCTTAGACCTCTTTGAAGAAGGTTCTGTTACCAACATGTTTACTTCCATTGTGGGTAATGTATTTGGATTCAAGGCCCTGCGC		Fagaceae-1	Lithocarpus edulis, Lithocarpus glaber, Quercus phillyraeoides, Quercus serrata, Quercus variabilis		0.996183				0	0	0	0	0	0	0	0	0	0	0	0	0	0	0	0	0	0	0	0	0	0	0	0	0	0	0	0	0	0	0	0	0	0	0	0	0	0	12
	rbcL_124	TCAACCTGGAGTTCCGCCCGAGGAAGCAGGGGCCGCGGTAGCTGCTGAATCTTCCACTGGGACATGGACAACTGTGTGGACTGACGGGCTTACCAGTCTTGATCGTTACAAAGGACGATGCTACCACATCGAGCCGGTTGCTGGAGAAGAAAATCAATTTATTGCTTATGTAGCTTACCCCTTAGACCTCTTTGAAGAAGGTTCTGTTACTAACATGTTTACTTCCATTGTGGGTAATGTATTTAGATTCAAGGCCCTGCGC		Fagaceae-1	Quercus phillyraeoides, Lithocarpus edulis, Lithocarpus glaber, Quercus serrata, Quercus variabilis		0.996183				0	0	0	0	0	0	0	0	0	0	0	0	0	0	0	0	0	0	0	0	0	0	0	0	0	0	0	0	0	0	0	0	0	0	0	0	0	0	0
	rbcL_125	TCAACCTGGAGTTCCGCCCGAGGAAGCAGGGGCCGCGGTAGCTGCTGAATCTTCCACTGGGACATGGACAACTGTGTGGACTGACGGGCTTACCAGTCTTGATCGTTACAAAGGACGATGCTACCACATCGAGCCGGTTGCTGGAGAAGAAAATCAATTTATTGCTTATGTAGCTTACCCCTTAGACCTCTTTGAAGAAGGTTCTGTTACTAACATGTTTACTTCCATTGTGGGTAATGTATTTGGATTCAAGGCCCTGCGC		Fagaceae-1	Lithocarpus edulis, Lithocarpus glaber, Quercus phillyraeoides, Quercus serrata, Quercus variabilis		1				0	0	0	0	0	742	0	774	868	426	412	175	0	12	0	150	0	0	0	94	0	20	86	56	0	0	161	70	185	54	0	0	0	150	0	0	192	495	9
	rbcL_126	TCAACCTGGAGTTCCGCCCGAGGAAGCAGGGGCCGCGGTAGCTGCTGAATCTTCCACTGGGACATGGACAACTGTGTGGACTGACGGGCTTACCAGTCTTGATCGTTACAAAGGACGATGCTACCACATCGAGCCGGTTGCTGGAGAAGAAAATCAATTTATTGCTTATGTAGCTTACCCCTTAGACCTCTTTGAAGAAGGTTCTGTTACTAACATGTTTACTTCCATTGTGGGTAATGTATTTGGATTCAAGGGCCTGCGC		Fagaceae-1	Quercus phillyraeoides, Lithocarpus edulis, Lithocarpus glaber, Quercus serrata, Quercus variabilis		0.996183				0	0	0	0	0	0	0	0	0	0	0	0	0	0	0	11	0	0	0	0	0	0	0	0	0	0	0	0	0	0	0	0	0	0	0	0	0	0	0
	rbcL_127	TCAACCTGGAGTTCCGCCCGAGGAAGCAGGGGCCGCGGTAGCTGCTGAATCTTCCACTGGGACATGGACAACTGTGTGGACTGACGGGCTTACCAGTCTTGATCGTTACAAAGGACGATGCTACCACATCGAGCCGGTTGCTGGAGAAGAAAATCAATTTATTGCTTATGTAGCTTACCCCTTAGACCTCTTTGAAGAAGGTTCTGTTACTAACTTGTTTACTTCCATTGTGGGTAATGTATTTGGATTCAAGGCCCTGCGC		Fagaceae-1	Lithocarpus edulis, Lithocarpus glaber, Quercus phillyraeoides, Quercus serrata, Quercus variabilis		0.996183				0	0	0	0	0	0	0	0	0	0	0	0	0	0	0	0	0	0	0	0	0	0	0	0	0	0	0	0	0	0	0	0	0	0	0	0	0	0	0
	rbcL_128	TCAACCTGGAGTTCCGCCCGAGGAAGCAGGGGCCGCGGTAGCTGCTGAATCTTCCACTGGGACATGGACAACTGTGTGGACTGACGGGCTTACCAGTCTTGATCGTTACAAAGGACGATGCTACCACATCGAGCCGGTTGCTGGAGAAGAAAATCAATTTATTGTTTATGTAGCTTACCCCTTAGACCTCTTTGAAGAAGGTTCTGTTACTAACATGTTTACTTCCATTGTGGGTAATGTATTTGGATTCAAGGCCCTGCGA		Fagaceae-1	Lithocarpus edulis, Lithocarpus glaber, Quercus phillyraeoides, Quercus serrata, Quercus variabilis		0.992366				0	0	0	0	0	0	0	0	0	0	0	0	0	0	0	0	0	0	0	0	0	0	0	0	0	0	0	0	0	0	0	0	0	0	0	0	0	0	0
	rbcL_129	TCAACCTGGAGTTCCGCCCGAGGAAGCAGGGGCCGCGGTAGCTGCTGAATCTTCCACTGGGACATGGACAACTGTGTGGACTGACGGGCTTACCAGTCTTGATCGTTACAAAGGACGATGCTACCACATCGAGCCGGTTGCTGGAGAAGAAAGTCAATTTATTGCTTATGTAGCTTACCCCTTAGACCTCTTTGAAGAAGGTTCTGTTACTAACATGTTTACTTCCATTGTGGGTAATGTATTTGGATTCAAGGCCCTGCGC		Fagaceae-2	Castanopsis sieboldii subsp. Sieboldii, Quercus glauca, Quercus dentata, Quercus serrata		1				16	0	0	0	0	0	0	0	0	0	0	0	0	0	0	0	0	0	0	0	0	0	0	0	0	0	0	0	0	0	0	0	0	0	63	0	0	18	0
	rbcL_130	TCAACCTGGAGTTCCGCCCGAGGAAGCAGGGGCCGCGGTAGCTGCTGAATCTTCCACTGGGACATGGACAACTGTGTGGACTGACGGGCTTACCAGTCTTGATCGTTACAAAGGACGATGCTACCACATTGAGCCGGTTGCCGGAGAAGAAAATCAATTTATTGCTTATGTAGCTTACCCCTTAGACCTCTTTGAAGAAGGTTCTGTTACTAACATGTTTACTTCCATTGTGGGTAATGTATTTGGATTCAAGGCCCTGCGC		Quercus spp.	Quercus phillyraeoides, Quercus myrsinifolia, Quercus acuta, Quercus glauca, Quercus serrata		0.996183				0	0	0	0	0	0	0	0	0	0	0	0	0	0	0	0	0	0	0	0	0	0	0	0	0	0	0	0	0	0	0	0	0	0	0	0	0	0	10
	rbcL_131	TCAACCTGGAGTTCCGCCCGAGGAAGCAGGGGCCGCGGTAGCTGCTGAATCTTCCACTGGGACATGGACAACTGTGTGGACTGACGGGCTTACCAGTCTTTATCGTTACAAAGGACGATGCTACCACATCGAGCCGGTTGCCGGAGAAGAAAATCAATTTATTGCTTATGTAGCTTACCCCTTAGACCTCTTTGAAGAAGGTTCTGTTACTAACATGTTTACTTCCATTGTGGGTAATGTATTTGGATTCAAGGCCCTGCGC		Quercus spp.	Quercus myrsinifolia, Quercus acuta, Quercus glauca, Quercus serrata		0.996183				0	0	0	0	0	0	0	0	0	0	0	0	0	0	0	0	0	0	0	0	0	0	0	0	0	0	0	0	0	0	0	0	0	0	0	0	0	0	0
	rbcL_132	TCAACCTGGAGTTCCGCCCGAGGAAGCAGGGGCCGCGGTAGCTGCTGAATTTTCCACTGGGACATGGACAACTGTGTGGACTGACGGGCTTACCAGTCTTGATCGTTACAAAGGACGATGCTACCACATCGAGCCGGTTGCCGGAGAAGAAAATCAATTTATTGCTTATGTAGCTTACCCCTTAGACCTCTTTGAAGAAGGTTCTGTTACTAACATGTTTACTTCCATTGTGGGTAATGTATTTGGATTCAAGGCCCTGCGC		Quercus spp.	Quercus myrsinifolia, Quercus acuta, Quercus glauca, Quercus serrata		0.996183				0	0	0	0	0	0	0	0	0	0	0	0	0	0	0	0	0	0	0	0	0	0	0	0	0	0	0	0	0	0	0	0	0	0	0	0	0	0	0
	rbcL_133	TCAACCTGGAGTTCCGCCCGAGGAAGCAGGGGCCGCGGTAGCTGCTTAATCTTCCACTGGGACATGGACAACTGTGTGGACTGACGGGCTTACCAGTCTTGATCGTTACAAAGGACGATGCTACCACATCGAGCCGGTTGCTGGAGAAGAAAATCAATTTATTGCTTATGTAGCTTACCCCTTAGACCTCTTTGAAGAAGGTTCTGTTACTAACATGTTTACTTCCATTGTGGGTAATGTATTTGGATTCAAGGCCCTGCGC		Fagaceae-1	Lithocarpus edulis, Lithocarpus glaber, Quercus phillyraeoides, Quercus serrata, Quercus variabilis		0.996183				0	0	0	0	0	0	0	0	0	17	0	0	0	0	0	0	0	0	0	0	0	0	0	0	0	0	0	0	0	0	0	0	0	0	0	0	0	0	0
	rbcL_134	TCAACCTGGAGTTCCGCCCGAGGAAGCAGGGGCCGCGGTAGTTGCTGAATCTTCCACTGGGACATGGACAACTGTGTGGACTGACGGGCTTACCAGTCTTGATCGTTACAAAGGACGATGCTACCACATCGAGCCGGTTGCTGGAGAAGAAAATAAATTTATTGCTTATGTAGCTTACCCCTTAGACCTCTTTGAAGAAGGTTCTGTTACTAACATGTTTACTTCCATTGTGGGTAATGTATTTGGATTCAAGGCCCTGCGC		Fagaceae-1	Lithocarpus edulis, Lithocarpus glaber, Quercus phillyraeoides, Quercus serrata, Quercus variabilis		0.992366				0	0	0	0	0	0	0	0	0	0	0	0	0	0	0	0	0	0	0	0	0	0	0	0	0	0	0	0	0	0	0	0	0	0	0	0	0	0	0
	rbcL_135	TCAACCTGGAGTTCCGCCCGAGGAAGCAGGGGGCGCGGTAGCTGCTGAATCTTCCACTGGGACATGGACAACTGTGTGGACTGACGGGCTTACCAGTCTTGATCGTTACAAAGGACGATGCTACCACATCGAGCCGGTTGCCGGAGAAGAAAATCAATTTATTGCTTATGTAGCTTACCCCTTAGACCTCTTTGAAGAAGGTTCTGTTACTAACATGTTTACTTCCATTGTGGGTAATGTATTTGGATTCAAGGCCCTGCGC		Quercus spp.	Quercus myrsinifolia, Quercus acuta, Quercus glauca, Quercus serrata		0.996183				0	0	0	0	0	0	0	0	0	0	0	0	0	0	0	0	0	0	0	0	0	0	0	0	0	0	0	0	0	0	0	0	0	0	0	0	0	0	0
	rbcL_136	TCAACCTGGAGTTCCGCCCGAGGAAGCCGGGGCAGCGGTAGCTGCTGAATCTTCTACTGGTACATGGACAACTGTATGGACCGATGGGCTTACCAGTCTTGATCGTTACAAAGGACGATGCTACCACATCGAGCCTGTTGCTGGAGAAGAAAATCAATATATTGCTTATGTAGCTTACCCCTTAGACCTTTTTGAAGAAGGTTCCGTTACTAACATGTTTACTTCCATTGTGGGTAATGTGTTTGGTTTCAAGGCGCTGCGA		Elaeocarpus zollingeri var. zollingeri	Elaeocarpus zollingeri var. zollingeri		0.992366				0	0	0	0	0	0	0	0	0	0	0	0	0	0	0	0	0	0	0	0	0	0	0	0	0	0	0	0	0	0	0	0	0	0	0	0	0	0	0
	rbcL_137	TCAACCTGGAGTTCCGCCGGAGGAAGCAGGGGCCGCGGTAGCTGCTGAATCTTCCACTGGGACATGGACAACTGTGTGGACTGACGGGCTTACCAGTCTTGATCGTTACAAAGGACGATGCTACCACATCGAGCCGGTTGCTGGAGAAGAAAATCAATTTATTGCTTATGTAGCTTACCCCTTAGACCTCTTTGAAGAAGGTTCTGTTACTAACATGTTTACTTCCATTGTGGGTAATGTATTTGGATTCAAGGCCCTGCGC		Quercus myrsinifolia	Quercus myrsinifolia		1				0	0	0	0	0	0	0	0	0	0	0	0	0	0	0	0	0	0	0	0	0	0	0	0	0	0	0	0	0	0	0	0	0	0	0	0	0	0	0
	rbcL_138	TCAACCTGGAGTTCCGCCTGAAGAAGCAGGGGCCGCAGTAGCTGCCGAATCTTCTACTGGTACATGGACAACTGTGTGGACCGACGGACTTACGAGCCTTGATCGTTACAAAGGGCGATGCTATGGAATCGAGCCTGTTCCTGGAGAAGAAAATCAATATATTGCTTATGTAGCTTACCCATTAGACCTTTTTGAAGAAGGTTCTGTTACTAACATGTTTACTTCCATTGTAGGTAATGTATTTGGGTTCAAAGCCCTGCGT		Asteraceae	Symphyotrichum subulatum var. subulatum, Taraxacum officinale, Centipeda minima, Petasites japonicus var. japonicus		0.992366				726	411	0	10	0	0	0	0	0	0	0	0	0	0	0	0	0	0	0	0	0	0	0	0	0	0	0	0	0	0	0	0	0	0	0	0	0	0	0
	rbcL_139	TCAACCTGGAGTTCCGCCTGAAGAAGCAGGGGCCGCAGTAGCTGCCGAATCTTCTACTGGTACATGGACAACTGTGTGGACCGATGGACTTACGAGCCTTGATCGTTACAAAGGGCGATGCTATGGAATCGAGCCTGTTCCTGGAGAAGAAAATCAATATATTGCTTATGTAGCTTACCCATTAGACCTTTTTGAAGAAGGTTCTGTTACTAACATGTTTACTTCCATTGTAGGTAATGTATTTGGGTTCAAAGCCCTGCGT		Asteraceae	Symphyotrichum subulatum var. subulatum, Taraxacum officinale, Centipeda minima, Petasites japonicus var. japonicus		0.996183				0	0	0	0	0	0	0	0	0	0	0	0	0	0	0	0	0	0	0	0	0	0	0	0	0	0	0	0	0	0	0	0	0	0	0	0	0	0	0
	rbcL_140	TCAACCTGGAGTTCCGCCTGAAGAAGCAGGGGCCGCAGTAGCTGCCGAATCTTCTACTGGTACATGGACAACTGTGTGGACCGATGGACTTACGAGCCTTGATCGTTACAAAGGGCGATGCTATGGAATCGAGCCTGTTCCTGGAGAAGAAAGTCAATTATTGCTTATGTTGCTTACCCATTAGACCTTTTTGAAGAAGGTTCTGTTACTAACATGTTTACTTCCATTGTAGGTAATGTATTTGGGTTTAAAGCCCTGCGT		Asteraceae	Erigeron annuus, Solidago canadensis var. scabra, Pertya scandens, Aster microcephalus var. ovatus, Solidago virgaurea subsp. Asiatica		0.992337				0	0	0	0	0	0	0	0	0	0	0	0	0	0	0	0	0	0	0	0	0	0	0	0	0	0	0	0	0	0	0	0	0	0	0	0	0	0	0
	rbcL_141	TCAACCTGGAGTTCCGCCTGAAGAAGCAGGGGCCGCAGTAGCTGCCGAATCTTCTACTGGTACATGGACAACTGTGTGGACCGATGGACTTACGAGCCTTGATCGTTACAAAGGGCGATGCTATGGAATCGAGCCTGTTCCTGGAGAAGAAAGTCAATTTATTGCTTATGTAGCTTACCCATTAGACCTTTTTGAAGAAGGTTCTGTTACTAACATGTTTACTTCCATTGTAGGTAATGTATTTGGGTTCAAAGCCCTGCGT		Asteraceae	Erigeron annuus, Solidago canadensis var. scabra, Pertya scandens, Aster microcephalus var. ovatus, Solidago virgaurea subsp. Asiatica		1				0	0	0	0	0	0	0	0	0	0	0	0	494	0	0	0	0	0	0	0	0	0	0	26	0	0	47	24	43	26	0	0	0	51	0	0	0	0	0
	rbcL_142	TCAACCTGGAGTTCCGCCTGAAGAAGCAGGGGCCGCAGTAGCTGCCGAATCTTCTACTGGTACATGGACAACTGTGTGGACCGATGGACTTACGAGCCTTGATCGTTACAAAGGGCGATGCTATGGAATTGAGCCTGTTCCTGGAGAAGAGAATCAATATATTTGCTATGTAGCTTACCCATTAGACCTTTTTGAAGAAGGTTCTGTTACTAACATGTTTACTTCCATTGTAGGTAACGTATTTGGTTTCAAAGCCCTGCGT		Chenopodium album	Chenopodium album		1				0	0	0	0	0	0	0	0	0	0	0	0	0	0	0	0	0	0	0	0	0	0	0	0	0	0	0	0	0	0	0	0	0	0	0	0	0	0	0
	rbcL_143	TCAACCTGGAGTTCCGCCTGAAGAAGCAGGGGCCGCAGTAGCTGCCGAATCTTCTACTGGTACATGGACAACTGTGTGGACCGATGGACTTACGAGCCTTGATCGTTACAAAGGGCGATGCTATGGAATTGAGCCTGTTCTTGGAGAAGAGAATCAATATATTTGCTATGTAGCTTACCCATTAGACCTTTTTGAAGAAGGTTCTGTTACTAACATGTTTACTTCCATTGTAGGTAACGTATTTGGTTTCAAAGCCCTGCGT		Artemisia indica var. maximowiczii	Artemisia indica var. maximowiczii		1				0	0	0	0	0	0	0	0	0	0	0	0	0	0	0	0	0	0	0	0	0	0	0	0	0	0	0	0	0	0	0	0	0	0	0	0	0	0	0
	rbcL_144	TCAACCTGGAGTTCCGCCTGAAGAAGCAGGGGCCGCGGTAGCTGCCGAATCTTCTACTGGTACATGGACAACTGTGTGGACCGACGGACTTACCAGCCTTGATCGTTACAAAGGGCGATGCTACGAAATCGAGCCCGTTGCTGGAGAAGAAAATCAATTTATTGCTTATGTAGCTTACCCATTAGACCTTTTTGAAGAAGGTTCTGTTACTAACATGTTTACTTCCATTGTAGGTAATGTATTTGGGTTCAAAGCCCTGCGC		Pittosporum tobira	Pittosporum tobira		1				0	0	0	0	0	0	0	0	0	0	0	0	0	0	0	0	16	0	0	0	19	0	0	0	0	0	0	0	0	0	0	0	0	0	0	0	0	0	0
	rbcL_145	TCAACCTGGAGTTCCGCCTGAAGAAGCAGGGGCCGCGGTAGCTGCCGAATCTTCTACTGGTACATGGACAACTGTGTGGACCGATGGACTTACTAGCCTTGATCGTTACAAAGGACGATGCTACCACATCGAGCCCGTTCCTGGAGAAGAAAGTCAATTTATTGCTTATGTAGCTTATCCTTTAGACCTTTTTGAAGAAGGTTCTGTTACTAACATGTTTACTTCCATTGTGGGTAATGTATTTGGGTTCAAAGCCCTGCGC		Ternstroemia gymnanthera	Ternstroemia gymnanthera		1				0	0	0	0	0	0	0	0	0	20	0	0	0	0	0	0	0	0	0	0	0	0	0	0	0	0	0	0	0	0	0	0	0	0	0	0	0	0	0
	rbcL_146	TCAACCTGGAGTTCCGCCTGAAGAAGCAGGGGCGGCGGTAGCTGCTGAATCTTCTACTGGTACATGGACAACTGTGTGGACCGATGGGCTTACCAGTCTTGATCGTTACAAAGGACGATGCTACCACATCGAGCCCGTTGCTGGAGAAGAAACTCAATTTATTGCTTATGTAGCTTATCCTTTAGACCTTTTCGAAGAAGGTTCTGTTACTAACATGTTTACTTCCATTGTGGGTAATGTCTTTGGTTTCAAAGCCCTGCGT		Celastrus orbiculatus	Celastrus orbiculatus		1				0	0	0	0	0	0	0	0	0	0	0	0	0	0	0	0	0	0	0	0	0	0	0	0	0	0	0	0	0	0	0	0	0	0	0	0	0	0	0
	rbcL_147	TCAACCTGGAGTTCCGCCTGAAGAAGCAGGGGCTGCGGTAGCCGCCGAATCTTCTACTGGTACATGGACAACTGTGTGGACCGATGGACTTACCAGCCTTGATCGTTACAAAGGGCGATGCTACCATATTGAGCCCGTTCCTGGAGAAGCAGATCAATATATCTGTTATGTAGCTTACCCTTTAGACCTTTTTGAAGAAGGTTCTGTTACTAACATGTTTACTTCCATTGTAGGTAATGTATTTGGGTTCAAAGCCCTGCGT		Oleaceae-1	Fraxinus sieboldiana, Ligustrum lucidum, Ligustrum japonicum var. japonicum, Ligustrum ovalifolium, Forsythia suspensa		0.996183				0	0	0	0	0	0	0	0	0	0	0	0	0	0	0	0	0	0	0	0	0	0	0	0	0	0	0	0	0	0	0	0	14	0	0	0	0	0	0
	rbcL_148	TCAACCTGGAGTTCCGCCTGAAGAAGCAGGGGCTGCGGTAGCTGCCGAATCTTCTACTGGTACATGGACAACTGTGTGGACCGATGGACTTACCAGCCTTGATCGTTACAAAGGGCGATGCTACCACATCGAACCCGTTGCTGGAGAAGAAAATCAATTTATTGCTTATGTAGCTTACCCCTTAGACCTTTTTGAAGAAGGTTCTGTTACTAACATGTTTACTTCCATTGTGGGTAATGTATTTGGATTCAAAGCCCTGCGT		No hit	No hit		< 98%	Camptotheca acuminata	Camptotheca acuminata	1	0	0	0	0	0	0	0	0	0	0	0	0	0	0	0	0	0	0	0	0	0	0	0	0	0	0	0	0	0	0	0	0	0	0	0	0	0	0	0
	rbcL_149	TCAACCTGGAGTTCCGCCTGAAGAAGCAGGGGCTGCGGTAGCTGCCGAATCTTCTACTGGTACATGGACAACTGTGTGGACCGATGGACTTACCAGCCTTGATCGTTACAAAGGGCGATGCTACCATATTGAGCCCGTTCCTGGAGAAGCAGATCAATATATCTGTTATGTAGCTTACCCTTTAGACCTTTTTGAAGAAGGTTCTGTTACTAACATGTTTACTTCCATTGTAGGTAATGTATTTGGGTTCAAAGCCCTGCGT		Oleaceae-2	Ligustrum lucidum, Ligustrum japonicum var. japonicum, Ligustrum ovalifolium, Forsythia suspensa		1				18	0	0	0	18	0	0	0	0	0	0	0	0	0	64	19	0	0	0	0	11	0	0	0	16	0	0	38	0	22	0	0	20	0	0	0	0	0	6
	rbcL_150	TCAACCTGGAGTTCCGCCTGAAGAAGCAGGTGCAGCGGTAGCTGCCGAATCTTCTACTGGTACATGGACAACTGTGTGGACCGATGGGCTTACCAGTCTTGATCGTTACAAAGGACGATGCTACCACATCGAGCCCGTTGCTGGAGAAGAAACTCAATTTATTGCCTATGTAGCTTATCCCTTAGACCTTTTTGAAGAAGGTTCTGTTACTAACATGTTTACTTCCATTGTAGGTAATGTATTTGGGTTCAAGGCCCTGCGC		Robinia pseudoacacia	Robinia pseudoacacia		1				0	0	0	0	0	0	0	0	0	0	0	0	0	0	0	0	0	0	0	0	0	0	0	0	0	0	0	0	0	0	0	0	0	0	0	0	38	0	0
	rbcL_151	TCAACCTGGAGTTCCGCCTGAAGAAGCAGGTGCAGCGGTAGCTGCCGAATCTTCTACTGGTACATGGACAACTGTGTGGACCGATGGGCTTACCAGTCTTGATCGTTACAAAGGACGATGCTACCACATCGAGCCCGTTGCTGGAGAAGAAAGTCAATTTATTGCCTATGTAGCTTATCCCTTAGACCTTTTTGAAGAAGGTTCTGTTACTAACATGTTTACTTCCATTGTAGGTAATGTATTTGGGTTCAAGGCCCTGCGC		Robinia pseudoacacia	Robinia pseudoacacia		1				0	0	0	0	0	55	0	0	0	0	0	0	0	0	0	0	0	0	0	0	0	0	0	0	0	0	0	0	0	0	0	0	0	0	0	0	0	0	0
	rbcL_152	TCAACCTGGAGTTCCGCCTGAAGAAGCAGGTGCCGCGGTAGCCGCCGAATCTTCTACTGGTACATGGACAACTGTGTGGACCGATGGGCTTACCAGTCTTGATCGTTACAAAGGACGATGCTACCACCTCGAACCTGTTGCTGGGGAAGAAAATCAATATATTGCTTATGTAGCTTATCCCTTAGACCTTTTTGAAGAAGGTTCTGTTACTAACATGTTTACTTCCATTGTCGGTAATGTATTTGGGTTCAAGGCCCTGCGC		Pueraria montana var. lobata	Pueraria montana var. lobata		1				0	0	0	0	0	0	0	0	0	0	0	0	0	0	0	0	0	0	0	0	0	0	0	0	0	0	0	0	0	0	0	0	0	0	0	0	0	0	0
	rbcL_153	TCAACCTGGAGTTCCGCCTGAAGAAGCAGGTGCCGCGGTAGCTGCTGAATCTTCTACTGGTACATGGACAACTGTGTGGACCGATGGGCTTACCAGTCTTGATCGTTACAAAGGACGATGCTACCACATCGAGCCCGTTGCTGGAGAAGAAAATCAATATATTGCTTATGTAGCTTATCCCTTAGACCTTTTTGAAGAAGGTTCTGTTACTAACATGTTTACTTCCATTGTGGGTAATGTATTTGGGTTCAAGGCCCTGCGC		Fabaceae	Albizia julibrissin, Acacia confusa, Acacia dealbata		0.992366				0	0	0	0	0	0	0	0	0	0	0	0	0	0	0	0	0	0	0	0	0	0	0	0	0	0	0	0	0	0	0	0	0	0	0	0	0	0	0
	rbcL_154	TCAACCTGGAGTTCCGCCTGAAGAAGCGGGGGCTGCGGTAGCTGCCGAATCTTCTACAGGTACATGGACAACTGTGTGGACCGATGGACTTACCAGTCTTGATCGTTACAAAGGACGATGCTACCACATTGAGCCCGTTGCTGGAGAAGAAAATCAATATATTTGTTATGTAGCTTACCCCTTAGACCTTTTTGAAGAAGGTTCTGTTACTAATATGTTTACTTCCATTGTGGGTAATGTTTTTGGGTTCAAAGCGCTACGC		Cocculus trilobus	Cocculus trilobus		1				0	0	0	0	0	0	0	0	0	0	0	0	0	0	0	0	0	0	0	0	0	0	0	0	0	0	0	0	0	0	0	0	0	0	0	0	0	0	0
	rbcL_155	TCAACCTGGAGTTCCGCCTGAGGAAGCAGGAGCTGCAGTAGCTGCTGAATCTTCTACTGGTACATGGACAACTGTGTGGACCGATGGGCTTACCAGTCTTGATCGTTATAAAGGACGATGCTACCACATTGAGCCCGTTGCCGGAGAAGAAAATCAATTTATTGCTTATGTAGCTTACCCCTTAGACCTTTTTGAAGAAGGTTCTGTTACTAACATGTTTACTTCCATTGTGGGTAATGTATTTGGGTTCAAAGCCCTACGC		Ricinus communis	Ricinus communis		1				0	0	0	0	0	0	0	0	0	0	0	0	0	0	0	0	0	0	0	0	0	0	0	0	0	0	0	0	0	0	0	0	0	0	0	0	0	0	0
	rbcL_156	TCAACCTGGAGTTCCGCCTGAGGAAGCAGGGGCAGCAGTAGCTGCTGAATCTTCTACTGGTACATGGACAACTGTGTGGACCGATGGGCTTACTAGTCTTGATCGTTACAAAGGACGATGCTACCACATCGAGCCAGTTGCTGGAGAAGAAAATCAATTTATTGCTTATGTAGCTTACCCCTTAGACCTTTTTGAAGAAGGTTCTGTTACTAACATGTTTACTTCCATTGTGGGTAATGTATTTGGATTCAAGGCCCTGCGC		Juglandaceae	Juglans regia, Pterocarya stenoptera, Pterocarya rhoifolia		1				182	500	238	81	24	93	531	0	26	0	311	222	197	422	75	282	714	741	551	722	714	286	672	442	510	755	21	115	54	83	391	886	174	0	644	408	23	44	12
	rbcL_157	TCAACCTGGAGTTCCGCCTGAGGAAGCAGGGGCAGCAGTAGCTGCTGAATCTTCTACTGGTACATGGACAACTGTGTGGACCGATGGGCTTACTAGTCTTGATCGTTACAAAGGACGATGCTACCACATCGAGCCAGTTGCTGGATAAGAAAATCAATTTATTGCTTATGTAGCTTACCCCTTAGACCTTTTTGAAGAAGGTTCTGTTACTAACATGTTTACTTCCATTGTGGGTAATGTATTTGGATTCAAGGCCCTGCGC		Juglandaceae	Juglans regia, Pterocarya stenoptera, Pterocarya rhoifolia		0.996183				0	0	0	0	0	0	0	0	0	0	0	0	0	0	0	9	0	0	0	0	0	0	0	0	0	0	0	0	0	0	0	0	0	0	0	0	0	0	0
	rbcL_158	TCAACCTGGAGTTCCGCCTGAGGAAGCAGGGGCCGCGGTAGCTGCGGAATCTTCTACCGGAACATGGACAACTGTATGGACTGACGGGCTTACTAGTCTTGATCGTTACAAAGGGCGATGCTACCACATTGAACCTGTTGCTGGAGAGGAAAGTCAATTTATTGCTTATGTAGCTTATCCCTTAAACCTTTTTGAAGAAGGTTCGGTTACTAACATGTTTACTTCCATTGTAGGTAATGTGTTTGGGTTCAAGGCCTTGCGC		Rubus spp.	Rubus hirsutus, Rubus parvifolius, Rubus sumatranus		0.98855				0	0	0	0	0	0	0	0	0	0	0	0	0	0	0	0	0	0	0	0	0	0	0	0	0	0	0	0	0	0	0	0	0	0	0	0	0	0	0
	rbcL_159	TCAACCTGGAGTTCCGCCTGAGGAAGCAGGGGCCGCGGTAGCTGCGGAATCTTCTACCGGTACATGGACAACTGTATGGACTGACGGGCTTACTAGTCTTGATCGTTACAAAGGGCGATGCTACCACATTGAACCTGTTGCTGGAGAAGAAACTCAATTTATTGCTTATGTAGCTTACCCCTTAGACCTTTTTGAAGAAGGTTCGGTTACTAACATGTTTACTTCCATTGTGGGTAATGTGTTTGGGTTCAAGGCCTTGCGC		Rubus buergeri	Rubus buergeri		1				0	0	0	0	0	0	0	0	0	0	0	0	0	0	0	0	0	0	0	0	0	0	0	0	0	0	0	0	0	0	0	0	0	0	0	0	0	0	0
	rbcL_160	TCAACCTGGAGTTCCGCCTGAGGAAGCAGGGGCCGCGGTAGCTGCGGAATCTTCTACCGGTACATGGACAACTGTATGGACTGACGGGCTTACTAGTCTTGATCGTTACAAAGGGCGATGCTACCACATTGAACCTGTTGCTGGAGAAGAAAGTCAATTTATTGCTTATGTAGCTTATCCCTTAGACCTTTTTGAAGAAGGTTCGGTTACTAACATGTTTACTTCCATTGTAGGTAATGTGTTTGGGTTCAAGGCCTTGCGC		Rubus spp.	Rubus hirsutus, Rubus parvifolius, Rubus sumatranus		1				0	0	0	0	0	0	0	0	0	0	0	0	0	0	0	0	0	0	0	0	0	0	0	0	0	0	0	0	0	0	0	0	0	0	0	0	0	0	0
	rbcL_161	TCAACCTGGAGTTCCGCCTGAGGAAGCAGGGGCCGCGGTAGCTGCGGAATCTTCTACCGGTACATGGACAACTGTATGGACTGACGGGCTTACTAGTCTTGATCGTTGCAAAGGGCGATGCTACCACATTGAACCTGTTGCTGGAGAAGAAAGTCAATTTATTGCTTATGTAGCTTATCCCTTAGACCTTTTTGAAGAAGGTTCGGTTACTAACATGTTTACTTCCATTGTAGGTAATGTGTTTGGGTTCAAGGCCTTGCGC		Rubus spp.	Rubus hirsutus, Rubus parvifolius, Rubus sumatranus		0.996183				0	0	0	0	0	0	0	0	0	0	0	0	0	0	0	0	0	0	0	0	0	0	0	0	0	0	0	0	0	0	0	0	0	0	0	0	0	0	0
	rbcL_162	TCAACCTGGAGTTCCGCCTGAGGAAGCAGGGGCCGCGGTAGCTGCTGAATCTTCCACTGGGACATGGACAACTGTGTGGACTGACGGGCTTACCAGTCTTGATCGTTACAAAGGACGATGCTACCACATCGAGCCGGTTGCCGGAGAAGAAAATCAATTTATTGCTTATGTAGCTTACCCCTTAGACCTCTTTGAAGAAGGTTCTGTTACTAACATGTTTACTTCCATTGTGGGTAATGTATTTGGATTCAAGGCCCTGCGC		Quercus spp.	Quercus myrsinifolia, Quercus acuta, Quercus glauca, Quercus serrata		0.996183				0	0	0	0	0	0	0	0	0	0	0	0	0	0	0	0	0	0	0	0	0	0	0	0	0	0	0	0	0	0	0	0	0	0	0	0	0	0	0
	rbcL_163	TCAACCTGGAGTTCCGCCTGAGGAAGCCGGGGCAGCGGTAGCTGCTGAATCTTCTACTGGTACATGGACAACTGTATGGACCGATGGGCTTACCAGTCTTGATCGTTACAAAGGACGATGCTACCACATCGAGCCTGTTGCTGGAGAAGAAAATCAATATATTGCTTATGTAGCTTACCCCTTAGACCTTTTTGAAGAAGGTTCCGTTACTAACATGTTTACTTCCATTGTGGGTAATGTGTTTGGTTTCAAGGCGCTGCGG		Elaeocarpus zollingeri var. zollingeri	Elaeocarpus zollingeri var. zollingeri		1				0	0	0	0	0	0	0	0	0	0	0	0	17	0	0	0	0	0	0	0	0	0	0	0	0	0	27	0	29	0	25	0	0	35	0	0	0	0	14
	rbcL_164	TCAACCTGGAGTTCTGCCCGAGGAAGCAGGGGCCGCGGTAGCTGCTGAATCTTCCACTGGGACATGGACAACTGTATGGACTGACGGGCTTACCAGTCTTGATCGTTACAAAGGACGATGCTACCACATCGAGCCGGTTGCTGGAGAAGAAAATCAATTTATTGCTTATGTAGCTTACCCCTTAGACCTCTTTGAAGAAGGTTCTGTTACTAACATGTTTACTTCCATTGTGGGTAATGTATTTGGATTCAAGGCCCTGCGC		Fagaceae-1	Lithocarpus edulis, Lithocarpus glaber, Quercus phillyraeoides, Quercus serrata, Quercus variabilis		0.992366				0	0	0	0	0	0	0	0	0	0	0	0	0	0	0	0	0	0	0	0	0	0	0	0	0	0	0	0	0	0	0	0	0	0	0	0	0	0	0
	rbcL_165	TCAACCTGGGGTTCCGCCCGAAGAAGCAGGAGCTGCAGTAGCCGCCGAATCGTCCACCGGTACATGGACAACTGTGTGGACTGATGGACTTACCAGTCTTGATCGTTACAAAGGACGATGCTACCACATCGAGACCGTTGTTGGGGAGGAAGACCAATATATTGCTTATGTAGCTTATCCTTTAGACCTTTTTGAGGAAGGTTCTGTTACCAATATGTTTACTTCCATTGTAGGTAATGTATTTGGTTTCAAAGCCCTACGA		Dioscorea spp.	Dioscorea tenuipes, Dioscorea polystachya, Dioscorea japonica		1				0	0	0	0	0	0	0	0	0	0	0	0	0	0	0	0	0	0	0	0	0	0	0	0	0	0	0	0	0	0	0	0	0	0	0	0	0	0	0
	rbcL_166	TCAACCTGGTGTTCCGCCCGAGGAAGCAGGGGCCGCGGTAGCTGCTGAATCTTCCACTGGGACATGGACAACTGTGTGGACTGACGGGCTTACCAGTCTTGATCGTTACAAAGGACGATGCTACCACATCGAGCCGGTTGCCGGAGAAGAAAATCAATTTATTGCTTATGTAGCTTACCCCTTAGACCTCTTTGAAGAAGGTTCTGTTACTAACATGTTTACTTCCATTGTGGGTAATGTATTTGGATTCAAGGCCCTGCGC		Quercus spp.	Quercus myrsinifolia, Quercus acuta, Quercus glauca, Quercus serrata		0.996183				0	0	0	0	0	0	0	0	0	0	0	0	0	0	0	0	0	0	0	0	0	0	0	0	0	0	0	0	0	0	0	0	0	0	0	0	0	0	0
	rbcL_167	TCAACCTGGTGTTCCGCCTGAAGAAGCAGGGGCTGCGGTAGCTGCCGAATCTTCTACTGGTACATGGACAACTGTGTGGACCGATGGACTTACCAGCCTTGATCGTTACAAAGGGCGATGCTACCATATTGAGCCCGTTCCTGGAGAAGCAGATCAATATATCTGTTATGTAGCTTACCCTTTAGACCTTTTTGAAGAAGGTTCTGTTACTAACATGTTTACTTCCATTGTAGGTAATGTATTTGGGTTCAAAGCCCTGCGT		Oleaceae-2	Ligustrum lucidum, Ligustrum japonicum var. japonicum, Ligustrum ovalifolium, Forsythia suspensa		0.996183				0	0	0	0	0	0	0	0	0	0	0	0	0	0	0	0	0	0	0	0	0	0	0	0	0	0	0	0	0	0	0	0	0	0	0	0	0	0	0
	rbcL_168	TCAGCCCGGGGTTCCGCCTGAAGAAGCAGGGGCTGCTGTAGCTGCGGAATCTTCTACTGGTACATGGACAACTGTTTGGACTGATGGACTTACCAGTCTTGATCGTTACAAAGGACGATGCTATCACATCGAGCCCGTTCCTGGGGAGGCAGATCAATATATCTGTTATATAGCTTATCCATTAGACCTATTTGAAGAGGGTTCCGTTACTAACATGTTTACTTCCATTGTAGGTAACGTATTTGGTTTCAAAGCCCTACGC		Digitaria spp.	Digitaria ciliaris, Digitaria radicosa		1				0	0	0	0	0	0	0	0	0	0	0	0	0	0	0	0	0	0	0	0	0	0	0	0	0	0	0	0	0	0	0	0	0	0	0	0	0	0	0
	rbcL_169	TCAGCCTGGGCTCCGCCCGAAGAAGCAGGGGCTGCAGTAGCTGCCGAATCTTCTACTGGTACATGGACAACTGTTTGGACTGATGGACTTACCAGTCTTGATCGTTACAAAGGACGATGCTATCACATCGAGCCTGTTGCTGAGGAAGACAGCCAATGGATCTGTTATGCAGCTTATCCATTAGACCTATTTGAGGAGGTTTCCGTTACTAACATGTTTACTTCCATTGTGGGTAACGTATTTGGGTTCAAAGCCCTACGT		Hordeum vulgare subsp. vulgare	Hordeum vulgare subsp. vulgare		0.984674				0	0	0	0	0	0	0	0	0	0	0	0	0	0	0	0	0	0	0	0	0	0	0	0	0	0	0	0	0	0	0	0	0	0	0	0	0	0	0
	rbcL_170	TCAGCCTGGGGTTCCGCCCGAAGAAGCAGGGGCTGCAGTAGCTGCCGAATCTTCTACTGGTACATGGACAACTAGTTGGACGGATGGACTTACCAGTCTTGATCGTTACAAAGGACGATGCTATCACATCGAGCCTATTGTCGGGGAAGACAGCCAATGGATCTGTTATGTAGCTAATCCATTAGACCTATTTGAGGAGGGTTCCGTTACTAACATGTTTAGTTCCATTGTGGGTAACGTATTTGGGTTCAAAGCCCTACGT		No hit	No hit		< 98%	Hordeum vulgare subsp. vulgare*	Hordeum vulgare subsp. vulgare	1	0	0	0	0	0	0	0	0	0	0	0	0	0	0	0	0	0	0	0	0	0	0	0	0	0	0	0	0	0	13	0	0	0	0	0	0	0	0	0
	rbcL_171	TCAGCCTGGGGTTCCGCCCGAAGAAGCAGGGGCTGCAGTAGCTGCCGAATCTTCTACTGGTACATGGACAACTGTATGGACTGATGGACTTACCAGTCTTGATCGTTACAAAGGACGATGCTATCACATCGAGCCTGTTGCTGGGGAAGACAGCCAATGGATCTGTTATGTAGCTTATCCATTAGACCTATTTGAGGAGGGTTCCGTTACTAACATGTTTACTTCCATTGTGGGTAACGTATTTGGGTTCAAAGCCCTACGT		Hordeum vulgare subsp. vulgare	Hordeum vulgare subsp. vulgare		0.996183				0	0	0	0	0	0	0	0	0	0	0	0	0	0	0	0	0	0	0	0	0	0	0	0	0	0	0	0	0	0	0	0	0	0	0	0	0	0	0
	rbcL_172	TCAGCCTGGGGTTCCGCCCGAAGAAGCAGGGGCTGCAGTAGCTGCCGAATCTTCTACTGGTACATGGACAACTGTGTGGACCGATGGGCATACCAGCCTTGATCGTTATAAAGGACGATGCTACAACATTGAGCCCGTTGCTGGAGAAGAAAATCAATATATATGTTATGTAGCTTACCCTTTAGACCTTTTTGAAGAGGGTTCTGTTACTAACATGTTTACTTCCATTGTGGGTAATGTATTTGGGTTTAAAGCCCTGCGC		No hit	No hit		< 98%	No hit	No hit	< 98%	0	0	0	0	0	0	0	0	0	0	0	0	0	0	0	0	0	0	0	0	0	0	0	0	0	0	0	0	0	0	0	0	0	0	0	0	0	0	0
	rbcL_173	TCAGCCTGGGGTTCCGCCCGAAGAAGCAGGGGCTGCAGTAGCTGCCGAATCTTCTACTGGTACATGGACAACTGTTTGGACTGACGGACTTACCAGTCTTGATCGTTACAAATGACGATGCTATCACATCGAGCCTGTTGCTGGGGAAGACAGCCAATGGATCTGTTATGTAGCTTATCCATTAGACCTATTTGAGGAGGGTTCCGTTACTAACATGTTTACTTCCATTGTGGGTAACGTATTTGGGTTCAAAGCCCTACGT		Hordeum vulgare subsp. vulgare	Hordeum vulgare subsp. vulgare		0.992366				0	0	0	0	0	0	0	0	0	0	0	0	0	0	0	0	0	0	0	0	0	0	0	0	0	48	0	0	0	0	0	0	0	0	0	0	0	0	0
	rbcL_174	TCAGCCTGGGGTTCCGCCCGAAGAAGCAGGGGCTGCAGTAGCTGCCGAATCTTCTACTGGTACATGGACAACTGTTTGGACTGACGGATTTACCAGTCTTGATCGTTACAAATGACGATGCTATCACATCGAGCCTGTTGCTGGGGAAGACAGCCAATGGATCTGTTATGTAGCTTATCCATTAGACCTATTTGAGGAGGGTTCCGTTACTAACATGTTTACTTCCATTGTGGGTAACGTATTTGGGTTCAAAGCCCTACGT		Hordeum vulgare subsp. vulgare	Hordeum vulgare subsp. vulgare		0.98855				0	0	0	0	0	0	0	0	0	0	0	0	0	0	0	0	0	0	0	0	0	0	0	0	0	0	0	0	0	0	0	0	0	0	0	0	0	0	0
	rbcL_175	TCAGCCTGGGGTTCCGCCCGAAGAAGCAGGGGCTGCAGTAGCTGCCGAATCTTCTACTGGTACATGGACAACTGTTTGGACTGATGGAATTACCAGTCTTGATCGTTACAAAGGACGATGCTATCACATCGAGCCTGTTGCTGGGGAAGACAGCCAATGGATCTGTTATGTAGCTTATCCATTAGACCTATTTGAGGAGGGTTCCGTTACTAACATGTTTACTTCCATTGTGGGTAACGTATTTGGGTTCAAAGCCCTACGT		Hordeum vulgare subsp. vulgare	Hordeum vulgare subsp. vulgare		0.996183				0	0	0	0	0	0	0	0	0	0	0	0	0	0	0	0	0	0	0	0	0	0	0	0	0	0	0	0	0	0	18	0	0	0	0	0	0	0	0
	rbcL_176	TCAGCCTGGGGTTCCGCCCGAAGAAGCAGGGGCTGCAGTAGCTGCCGAATCTTCTACTGGTACATGGACAACTGTTTGGACTGATGGACATACCAGTCTTGATCGTTACAAAGGACGATGCTATCACATCGAGCCTGTTGCTGGGGAAGACAGCCAATGGATCTGTTATGTAGCTTATCCATTAGACCTATTTGAGGAGGGTTCCGTTACTAACATGTTTACTTCCATTGTGGGTAACGTATTTGGGTTCAAAGCCCTACGT		Hordeum vulgare subsp. vulgare	Hordeum vulgare subsp. vulgare		0.996183				0	0	0	0	0	0	0	0	0	0	0	0	0	0	0	0	0	0	0	0	0	0	0	0	0	0	0	0	0	0	0	0	0	0	0	0	0	0	0
	rbcL_177	TCAGCCTGGGGTTCCGCCCGAAGAAGCAGGGGCTGCAGTAGCTGCCGAATCTTCTACTGGTACATGGACAACTGTTTGGACTGATGGACTTACCAGTCTTGATCGTTACAAAGGACGATGATATCACATCGAGCCTGTTGCTGGGGAAGACAACCAATGGATCTGTTATGTAGCTTATCCATTAGACCTATTTGAGGAGGGTTCCGTTACTAACATGTTTACTTCCATTGTGGGTAACGTATTTGGGTTCAAAGCCCTACGT		Hordeum vulgare subsp. vulgare	Hordeum vulgare subsp. vulgare		0.992366				0	0	0	0	22	0	0	0	0	0	0	0	0	20	0	31	0	0	0	0	0	0	0	0	0	0	0	0	0	0	0	0	0	0	0	0	0	14	12
	rbcL_178	TCAGCCTGGGGTTCCGCCCGAAGAAGCAGGGGCTGCAGTAGCTGCCGAATCTTCTACTGGTACATGGACAACTGTTTGGACTGATGGACTTACCAGTCTTGATCGTTACAAAGGACGATGCTATCACATCGAGCCTGTTCCTGGGGAAGACAACCAATTTATCTGTTATGTAGCTTATCCATTAGACCTATTTGAAGAGGGTTCCGTTACTAACATGTTTACTTCCATTGTGGGTAACGTATTTGGTTTCAAAGCCCTACGT		Elymus kamoji	Elymus kamoji		1				0	0	0	0	0	0	450	0	0	0	0	0	0	0	0	0	0	0	0	0	0	0	0	0	0	0	0	0	0	0	0	0	0	0	0	0	0	0	0
	rbcL_179	TCAGCCTGGGGTTCCGCCCGAAGAAGCAGGGGCTGCAGTAGCTGCCGAATCTTCTACTGGTACATGGACAACTGTTTGGACTGATGGACTTACCAGTCTTGATCGTTACAAAGGACGATGCTATCACATCGAGCCTGTTGCTGGGGAAGACAGCCAATGGATCTGTTATGTAGCTTATCCATTAGACCTATTTGAAGAGGGTTCCGTTACTAACATGTTTACTTCCATTGTAGGTAACGTATTTGGTTTCAAAGCCCTACGT		Poaceae-1	Bromus japonicus, Bromus remotiflorus, Hordeum vulgare subsp. vulgare, Anthoxanthum odoratum, Bromus diandrus		0.98855				0	0	0	0	0	0	0	0	0	0	0	0	0	0	0	0	0	0	0	0	0	0	0	0	0	0	0	0	0	0	0	0	0	0	0	0	0	0	0
	rbcL_180	TCAGCCTGGGGTTCCGCCCGAAGAAGCAGGGGCTGCAGTAGCTGCCGAATCTTCTACTGGTACATGGACAACTGTTTGGACTGATGGACTTACCAGTCTTGATCGTTACAAAGGACGATGCTATCACATCGAGCCTGTTGCTGGGGAAGACAGCCAATGGATCTGTTATGTAGCTTATCCATTAGACCTATTTGAGGAGGGTTCCGTTACTAACATGTTTACTTCCATTGTAGGTAACGTATTTGGGTTCAAAGCCCTACGT		Hordeum vulgare subsp. vulgare	Hordeum vulgare subsp. vulgare		0.996183				0	0	0	0	0	0	0	0	0	0	0	0	0	0	0	0	0	0	0	0	0	0	0	0	0	0	0	0	0	0	0	0	0	0	0	0	0	0	0
	rbcL_181	TCAGCCTGGGGTTCCGCCCGAAGAAGCAGGGGCTGCAGTAGCTGCCGAATCTTCTACTGGTACATGGACAACTGTTTGGACTGATGGACTTACCAGTCTTGATCGTTACAAAGGACGATGCTATCACATCGAGCCTGTTGCTGGGGAAGACAGCCAATGGATCTGTTATGTAGCTTATCCATTAGACCTATTTGAGGAGGGTTCCGTTACTAACATGTTTACTTCCATTGTGGGTAACGTATTTGGGTTCAAAGCCCTACGT		Hordeum vulgare subsp. vulgare	Hordeum vulgare subsp. vulgare		1				41	42	98	12	579	33	0	47	0	253	144	326	246	508	460	369	248	206	354	184	217	188	21	30	266	95	15	0	12	419	343	28	455	69	11	20	454	321	685
	rbcL_182	TCAGCCTGGGGTTCCGCCCGAAGAAGCAGGGGCTGCAGTAGCTGCCGAATCTTCTACTGGTACATGGACAACTGTTTGGACTGATGGACTTACCAGTCTTGATCGTTACAAAGGACGATGCTATCACATCGAGCCTGTTGCTGGGGAAGACAGCCAATGGATCTGTTATGTAGCTTATTCATTAGACCTATTTGAGGAGGGTTCCGTTACTAACATGTTTACTTCCATTGTGGGTAACGTATTTGGGTTCAAAGCCCTACGT		Hordeum vulgare subsp. vulgare	Hordeum vulgare subsp. vulgare		0.996183				0	0	0	0	0	0	0	0	0	0	0	0	0	0	0	0	0	0	0	0	0	0	0	0	0	0	0	0	0	0	0	0	0	0	0	0	0	0	0
	rbcL_183	TCAGCCTGGGGTTCCGCCCGAAGAAGCAGGGGCTGCAGTAGCTGCCGAATCTTCTACTGGTACATGGACAACTGTTTGGACTGATGGACTTACCAGTCTTGATCGTTACAAAGGACGATGCTATCACATCGAGCCTGTTGCTTGGGAAGACAGCCAATGGATCTGTTATGTAGCTTATCCATTAGACCTATTTGAGGAGGGTTCCGTTACTAACATGTTTACTTCCATTGTGGGTAACGTATTTGGGTTCAAAGCCCTACGT		Hordeum vulgare subsp. vulgare	Hordeum vulgare subsp. vulgare		0.996183				0	0	0	0	0	0	0	0	0	0	0	0	0	0	0	0	0	0	0	0	0	0	0	0	0	0	0	0	0	0	0	0	0	0	0	0	0	0	0
	rbcL_184	TCAGCCTGGGGTTCCGCCCGAAGAAGCAGGGGCTGCAGTAGCTGCCGAATCTTCTACTGGTACATGGACAACTGTTTGGACTGATGGACTTACCAGTCTTGATCGTTACAAAGGACGATTCTATCACATCGAGCCTGTTGCTGGGGAAGACAGCCAATGGATCTGTTATGTAGCTTATCCATTAGACCTATTTGAGGAGGGTTCCGTTACTAACATGTTTACTTCCATTGTGGGTAACGTATTTGGGTTCAAAGCCCTACGT		Hordeum vulgare subsp. vulgare	Hordeum vulgare subsp. vulgare		0.996183				0	0	0	0	0	0	0	0	0	0	0	0	0	0	0	0	0	0	0	0	0	0	0	0	0	0	0	0	0	0	0	0	0	0	0	0	0	0	0
	rbcL_185	TCAGCCTGGGGTTCCGCCCGAAGAAGCAGGGGCTGCAGTAGCTTCCGAATCTTCTACTGGTACATGGACAACTGTTTGGACTGATGGACTTACCAGTCTTGATCGTTACAAAGGACGATGCTATCACATCGAGCCTGTTGCTGGGGAAGACAGCCAATGGATCTGTTATGTAGCTTATCCATTAGACCTATTTGAGGAGGGTTCCGTTACTAACATGTTTACTTCCATTGTGGGTAACGTATTTGGGTTCAAAGCCCTACGT		Hordeum vulgare subsp. vulgare	Hordeum vulgare subsp. vulgare		0.996183				0	0	0	0	0	0	0	0	0	0	0	0	0	0	0	0	0	0	0	0	0	0	0	0	0	0	0	0	0	0	0	0	0	0	0	0	0	0	0
	rbcL_186	TCAGCCTGGGGTTCCGCCCGAAGAAGCAGGGGTTGCAGTAGCTGCCGAATCTTCTACTGGTACATGGACAACTGTTTGGACTGATGGACTTACCAGTCTTGATCGTTACAAAGGACGATGCTATCACATCGAGCCTGTTGCTGGGGAAGACAGCCAATGGATCTGTTATGTAGCTTATCCATTAGACCTATTTGAGGAGGGTTCCGTTACTAACATGTTTACTTCCATTGTGGGTAACGTATTTGGGTTCAAAGCCCTACGT		Hordeum vulgare subsp. vulgare	Hordeum vulgare subsp. vulgare		0.996183				0	0	0	0	25	0	0	0	0	33	0	0	0	15	0	0	0	7	0	0	0	0	0	0	0	0	0	0	0	0	0	0	12	0	0	0	26	12	0
	rbcL_187	TCAGCCTGGGGTTCCGCCCGAAGAAGCAGGGGTTGCAGTAGCTGCCGAATCTTCTACTGGTACATGGACAACTGTTTGGACTGATGGACTTACCAGTCTTGATCGTTACAAAGGACGATGCTATCACATCGAGCCTGTTGCTGGGGAAGACAGCCAATGGATCTGTTATGTAGCTTATCCATTAGACCTATTTGAGGAGGGTTCCGTTACTAACATGTTTACTTCCATTGTGGGTAACGTATTTGGGTTTAAAGCCCTACGT		Hordeum vulgare subsp. vulgare	Hordeum vulgare subsp. vulgare		0.992366				0	0	0	0	0	0	0	0	0	0	0	0	0	0	0	0	0	0	0	0	0	0	0	0	0	0	0	0	0	0	0	0	0	0	0	0	0	0	0
	rbcL_188	TCAGCCTGGGGTTCCGCCCGAAGCAGCAGGGGCTGCAGTAGCTGCCGAATCTTCTACTGGTACATGGACAACTGTTTGGACTGATGGACTTACCAGTCTTGATCGTTACAAAGGACGATGCTATCACATCGAGCCTGTTGCTGGGGAAGACAGCCAATGGATCTGTTATGTAGCTTATCCATTAGACCTATTTGAGGAGGGTTCCGTTACTAACATGTTTACTTCCATTGTGGGTAACGTATTTGGGTTCAAAGCCCTACGT		Hordeum vulgare subsp. vulgare	Hordeum vulgare subsp. vulgare		0.996183				0	0	0	0	0	0	0	0	0	0	0	0	0	0	0	0	0	0	0	0	0	0	0	0	0	0	0	0	0	0	0	0	0	0	0	0	0	0	0
	rbcL_189	TCAGCCTGGGGTTTCGCCCGAAGAAGCAGGGGCTGCAGTAGCTGCCGAATCTTCTACTGGTACATGGACAACTGTTTGGACTGATGGACTTACCAGTCTTGATCGTTACAAAGGACGATGCTATCACATCGAGCCTGTTGCTGGGGAAGACAGCCAATGGATCTGTTATGTAGCTTATCCATTAGACCTATTTGAGGAGGGTTCCGTTTCTAACATGTTTACTTCCATTGTGGGTAACGTATTTGGGTTCAAAGCCCTACGT		Hordeum vulgare subsp. vulgare	Hordeum vulgare subsp. vulgare		0.992366				0	0	0	0	0	0	0	0	0	0	0	0	0	0	0	0	0	0	0	0	0	0	0	0	0	0	0	0	0	0	0	0	0	0	0	0	0	0	0
	rbcL_190	TCAGCCTGGGTTCCGCCCGAAGAAGCAGGGGCTGCAGTAGCTGCCGAATCTTATACTGGTACATGGACAACTGTTTGGACTGATGGACTTACCAGTCTTGATCGTTACAAAGGACGATGCTATCACATCGAGCCTGTTGCTGAGGAAGACAGCCAATGGATCTGTTATGTAGCTTATCCATTAGACCTATTTGAGGAGGTTTCCGTTACTAACATGTTTACTTCCATTGTGGGTAACGTATTTGGGTTCAAAGCCCTACGT		Hordeum vulgare subsp. vulgare	Hordeum vulgare subsp. vulgare		0.988506				0	0	0	0	0	0	0	0	0	0	0	0	0	0	0	0	0	0	0	0	0	0	0	0	0	0	0	0	0	0	0	0	0	0	0	0	0	0	0
	rbcL_191	TCAGCCTGGGTTCCGCCCGAAGAAGCAGGGGCTGCAGTAGCTGCCGAATCTTCTACTGGTACATGCACAACTGTTTGGACTGATGGACTTACCAGTCTTGATCGTTACAAAGGACGATGCTATCACATCGAGCCTGTTGCTGAGGAAGACAGCCAATGGATCTGTTATGTAGCTTATCCATTAGACCTATTTGAGGAGGTTTCCGTTACTAACATGTTTACTTCCATTGTGGGTAACGTATTTGGGTTCAAAGCCCTACGT		Hordeum vulgare subsp. vulgare	Hordeum vulgare subsp. vulgare		0.988506				0	0	0	0	0	0	0	0	0	0	0	0	0	0	0	0	0	0	0	0	0	0	0	0	0	0	0	0	0	0	0	0	0	0	0	0	0	0	0
	rbcL_192	TCAGCCTGGGTTCCGCCCGAAGAAGCAGGGGCTGCAGTAGCTGCCGAATCTTCTACTGGTACATGGACAACTGTTTGGACTGATGGACTTACCAGTCTTGATCGTTACAAAGGACGATGCTATCACATCGAGCCTGTTGCTGAGGAAGACAGCCAATGGATCTGTTATGTAGCATATCCATTAGACCTATTTGAGGAGGTTTCCGTTACTAACATGTTTACTTCCATTGTGGGTAACGTATTTGGGTTCAAAGCCCTACGT		Hordeum vulgare subsp. vulgare	Hordeum vulgare subsp. vulgare		0.988506				0	0	0	0	0	0	0	0	0	0	0	0	0	0	0	0	0	0	0	0	0	0	0	0	0	0	0	0	0	0	0	0	0	0	0	0	0	0	0
	rbcL_193	TCAGCCTGGGTTCCGCCCGAAGAAGCAGGGGCTGCAGTAGCTGCCGAATCTTCTACTGGTACATGGACAACTGTTTGGACTGATGGACTTACCAGTCTTGATCGTTACAAAGGACGATGCTATCACATCGAGCCTGTTGCTGAGGAAGACAGCCAATGGATCTGTTATGTAGCTCATCCATTAGACCTATTTGAGGAGGTTTCCGTTACTAACATGTTTACTTCCATTGTGGGTAACGTATTTGGGTTCAAAGCCCTACGT		Hordeum vulgare subsp. vulgare	Hordeum vulgare subsp. vulgare		0.988506				0	0	0	0	0	0	0	0	0	0	0	0	0	0	0	0	0	0	0	0	0	0	0	0	0	0	0	0	0	0	0	0	0	0	0	0	0	0	0
	rbcL_194	TCAGCCTGGGTTCCGCCCGAAGAAGCAGGGGCTGCAGTAGCTGCCGAATCTTCTACTGGTACATGGACAACTGTTTGGACTGATGGACTTACCAGTCTTGATCGTTACAAAGGACGATGCTATCACATCGAGCCTGTTGCTGAGGAAGACAGCCAATGGATCTGTTATGTAGCTTATCCATTAGACCTATTTGAGGAGGTTTCCGTTACTAACATGTTTACTTCCATTGTGGGTAACGTATTTGGGTTCAAAGCCCTACGT		Hordeum vulgare subsp. vulgare	Hordeum vulgare subsp. vulgare		0.992337				0	0	0	0	0	0	0	0	0	0	0	0	0	0	0	0	0	0	0	0	0	0	0	0	0	0	0	0	0	0	0	0	0	0	0	0	0	0	0
	rbcL_195	TCAGCCTGGGTTCCGCCCGAAGAAGCAGGGGCTGCAGTAGCTGCCGAATCTTCTACTGGTACATGGACAACTGTTTGGACTGATGGACTTACCAGTCTTGATCGTTACAAAGGACGATGCTATCACATCGAGCCTGTTGCTGAGGAAGACAGCCAATGGATCTGTTATGTAGCTTATCCATTAGACCTATTTGAGGAGGTTTCCGTTACTAACATGTTTACTTCCATTGTGGGTAACGTATTTTGGTTCAAAGCCCTACGT		Hordeum vulgare subsp. vulgare	Hordeum vulgare subsp. vulgare		0.988506				0	0	0	0	0	0	0	0	0	0	0	0	0	0	0	0	0	0	0	0	0	0	0	0	0	0	0	0	0	0	0	0	0	0	0	0	0	0	0
	rbcL_196	TCAGCCTGGGTTCCGCCCGAAGAAGCAGGGGCTGCAGTAGCTGCCGAATCTTCTACTGGTACATGGACAACTGTTTGGACTGATGGACTTACCAGTCTTGATCGTTACAAAGGACGATGCTATCACATCGAGCCTGTTGCTGAGGAAGACAGCCAATGGATCTGTTATGTAGCTTTTCCATTAGACCTATTTGAGGAGGTTTCCGTTACTAACATGTTTACTTCCATTGTGGGTAACGTATTTGGGTTCAAAGCCCTACGT		Hordeum vulgare subsp. vulgare	Hordeum vulgare subsp. vulgare		0.988506				0	0	0	0	0	0	0	0	0	0	0	0	0	0	0	0	0	0	0	0	0	0	0	0	0	0	0	0	0	0	0	0	0	0	0	0	0	0	0
	rbcL_197	TCAGCCTGGGTTCCGCCCGAAGAAGCAGGGGCTGCAGTAGCTGCCGAATCTTCTACTGGTACATGGACAACTGTTTGGACTGATGGACTTACCAGTCTTGATCGTTACTAAGGACGATGCTATCACATCGAGCCTGTTGCTGAGGAAGACAGCCAATGGATCTGTTATGTAGCTTATCCATTAGACCTATTTGAGGAGGTTTCCGTTACTAATATGTTTACTTCCATTGTGGGTAACGTATTTGGGTTCAAAGCCCTACGT		Hordeum vulgare subsp. vulgare	Hordeum vulgare subsp. vulgare		0.984674				0	0	0	0	0	0	0	0	0	0	0	0	0	0	0	0	0	0	0	0	0	0	0	0	0	0	0	0	0	0	0	0	0	0	0	0	0	0	0
	rbcL_198	TCAGCCTGGGTTCCGCCCGAAGAAGCAGGGGCTGCAGTAGCTGCCGAATCTTCTACTGGTACATGGGCAACTGTTTGGACTGATGGACTTACCAGTCTTGATCGTTACAAAGGACGATGCTATCACATCGAGCCTGTTGCTGAGGAAGACAGCCAATGGATCTGTTATGTAGCTTATCCATTAGACCTATTTGAGGAGGTTTCCGTTACTAACATGTTTACTTCCATTGTGGGTAACGTATTTGGGTTCAAAGCCTTACGT		Hordeum vulgare subsp. vulgare	Hordeum vulgare subsp. vulgare		0.984674				0	0	0	0	0	0	0	0	0	0	0	0	0	0	0	0	0	0	0	0	0	0	0	0	0	0	0	0	0	0	0	0	0	0	0	0	0	0	0
	rbcL_199	TCAGCTCGGGCGCCTGAAGAAGCAGGAGCTGCAGTAGCTGCGGAATCTTCTACTGGTACATGGACAACTGTTTGGACTGATGGACTTACCAGTCTTGATCGTTACAAAGGACGATGCTATCACATCGAGCCCGTTCCTGGGGACCCAGATCAATATATCTGTTATGTAGCTTATCCATTAGACCTATTTGAAGAGGGTTCTGTTACTAACATGTTTACTTCCATTGTGGGTAACGTATTTGGTTTCAAAGCCTTACGC		Poaceae-2	Miscanthus sinensis, Sorghum halepense, Coix lacryma-jobi, Imperata cylindrica var. major, Hemarthria sibirica, Miscanthus sacchariflorus, Andropogon virginicus, Calamagrostis epigeios, Miscanthus floridulus		1				0	0	0	0	0	0	0	0	0	0	0	0	0	0	0	0	0	0	0	0	0	0	0	0	0	0	0	0	0	0	0	0	0	0	0	0	0	0	0
	rbcL_200	TCAGCTCGGGGTTCCGCCTGAAGAAGCAGGAGCTGCAGTAGCTGCGGAATCTTCTACTGGTACATGGACAACTGTTTGGACTGATGGACTTACCAGTCTTGATCGTTACAAAGGACGATGCTATCACATCGAGCCCGTTCCTGGGGACCCAGATCAATATATCTGTTATGTAGCTTATCCATTAGACCTATTTGAAGAGGGTTCTGTTACTAACATGTTTACTTCCATTGTGGGTAACGTATTTGGTTTCAAAGCCTTACGC		Poaceae-2	Miscanthus sinensis, Sorghum halepense, Coix lacryma-jobi, Imperata cylindrica var. major, Hemarthria sibirica, Miscanthus sacchariflorus, Andropogon virginicus, Calamagrostis epigeios, Miscanthus floridulus		1				0	0	0	0	0	0	0	0	0	0	0	0	0	0	0	0	0	0	0	0	0	10	0	0	0	0	0	0	0	0	0	0	0	0	0	0	0	0	0
	rbcL_201	TCATCCTGGAGTTCCACCTGAAGAAGCAGGGGCCGCGGTAGCTGCCGAATCTTCTACTGGTACATGGACAACTGTATGGACCGATGGACTTACCAGTCTTGATCGTTACAAAGGGCGATGCTACCGCATCGAGCGTGTTGTTGGAGAAAAGATCAATATATTGCTTATGTAGCTTACCCTTTAGACCTTTTTGAAGAAGGTTCCGTTACCAATATGTTTACTTCCATTGTAGGTAATGTATTTGGGTTCAAAGCCTTGCGC		Solanum lyratum var. lyratum	Solanum lyratum var. lyratum		0.996169				0	0	0	0	0	0	0	0	0	0	0	0	0	0	0	0	0	0	0	0	0	0	0	0	0	0	0	0	0	0	0	0	0	0	0	0	0	0	0
	*: Gentiana nipponica, Sieversia pentapetala, and Vaccinium spp., which grew in the alpine meadow zone of Japan, and barley (H. vulgare subsp. vulgare) was the bait used to catch A. speciosus were not adopted as food plant resources for A. speciosus.
[truncated: 61 more columns]
